# Supplementary material for: Identification of SNPs Associated with Stress Response Traits within High Stress and Low Stress Lines of Japanese Quail
Source: Genes (Basel). 2021 Mar 12;12(3):405. doi: 10.3390/genes12030405 (PMC8000459; doi:10.3390/genes12030405)
Supplement: Supplementary file 1 [file genes-12-00405-s001.zip]

Archive with 14 entries (14 files):
- Supplemental Material 1_HS Line SNPs.xlsx
- Supplemental Material 2_LS Line SNPs.xlsx
- Supplementary Material 10_Top Physiological Functions.PNG
- Supplementary Material 11_HS line Nervous system genes.xlsx
- Supplementary Material 12_LS line Nervous system genes.xlsx
- Supplementary Material 13_HS Line Top 10 Nervous System Functions.PNG
- Supplementary Material 14_LS Line Top 10 Nervous System Functions.PNG
- Supplementary Material 3_HS Line Canonical Pathway Genes.xlsx
- Supplementary Material 4_LS Line Canonical Pathway Genes.xlsx
- Supplementary Material 5_HS Line Synaptogenesis Signaling.png
- Supplementary Material 6_HS Line ALS Signaling.png
- Supplementary Material 7_LS Line Activation of IRF.png
- Supplementary Material 8_LS Line IL-15 Production.png
- Supplementary Material 9_Top Diseases and Disorders Fix.PNG
