# Supplementary material for: Identification of SNPs Associated with Stress Response Traits within High Stress and Low Stress Lines of Japanese Quail
Source: Genes (Basel). 2021 Mar 12;12(3):405. doi: 10.3390/genes12030405 (PMC8000459; doi:10.3390/genes12030405)
Supplement: Supplementary file 1 [file genes-12-00405-s001.zip › Supplemental Material 1_HS Line SNPs.xlsx]

## Sheet: Sheet1
Group	Chr	Contig ID	Ref Pos	Ref Base	Called Base	Impact	SNP %	Q call	Feature Name	DNA Change	Amino Acid Change	Depth	A Cnt	C Cnt	G Cnt	T Cnt	Deletion	SIFT
H	1	NC_029516	66375	A	C	Non-synonymous	0.9444	60	GOLGB1	c.612A>C	p.E204D	36	-	34	0	0	0
H	1	NC_029516	82757	T	C	Non-synonymous	0.931	56.842	GOLGB1	c.8063T>C	p.L2688S	29	0	27	0	-	0
H	1	NC_029516	980050	C	G	Non-synonymous	0.913	38.979	LOC107310992	c.39C>G	p.N13K	23	0	-	21	0	0
H	1	NC_029516	1014712	C	T	Non-synonymous	1	60	COPG2	c.532G>A	p.V178M	37	0	-	0	37	0	Deleterious
H	1	NC_029516	1032729	A	G	Non-synonymous	1	60	LOC107311644	c.499A>G	p.I167V	22	-	0	22	0	0	Deleterious
H	1	NC_029516	1032926	A	G	Non-synonymous	1	60	LOC107311644	c.592A>G	p.T198A	20	-	0	20	0	0	Deleterious
H	1	NC_029516	1052095	G	T	Non-synonymous	0.9333	59.823	FBXO18	c.470C>A	p.P157H	30	0	0	-	28	0	Deleterious
H	1	NC_029516	1053162	T	A	Non-synonymous	0.9499	57.066	FBXO18	c.96A>T	p.K32N	20	19	0	0	-	0	Deleterious
H	1	NC_029516	1089227	A	G	Non-synonymous	0.9545	60	FAM208B	c.6839T>C	p.V2280A	22	-	0	21	0	0	Deleterious
H	1	NC_029516	1089771	G	C	Non-synonymous	1	60	FAM208B	c.6793C>G	p.L2265V	22	0	22	-	0	0	Deleterious
H	1	NC_029516	1092878	T	C	Non-synonymous	0.9655	60	FAM208B	c.4087A>G	p.M1363V	29	0	28	0	-	0
H	1	NC_029516	1097106	G	C	Non-synonymous	1	60	FAM208B	c.2094C>G	p.N698K	23	0	23	-	0	0	Deleterious
H	1	NC_029516	1250299	A	G	Non-synonymous	0.9047	33.034	LOC107325293	c.2291T>C	p.L764S	21	-	0	19	0	0
H	1	NC_029516	1327606	CA	TG	Non-synonymous	1	60	SLC35B4	c.365_366delinsTG	p.T122M	26	0	-	0	26	0
H	1	NC_029516	1339927	A	G	Non-synonymous	1	60	LRGUK	c.2134T>C	p.F712L	26	-	0	26	0	0	Deleterious
H	1	NC_029516	3677795	A	C	Non-synonymous	0.9565	60	ITIH2	c.2833A>C	p.M945L	23	-	22	0	0	0	Deleterious
H	1	NC_029516	5976105	G	C	Non-synonymous	1	60	OPTN	c.329G>C	p.S110T	22	0	22	-	0	0
H	1	NC_029516	8704354	G	A	Non-synonymous	1	60	PCLO	c.2107G>A	p.V703I	26	26	0	-	0	0
H	1	NC_029516	8840773	A	G	Non-synonymous	1	60	PCLO	c.8480A>G	p.K2827R	20	-	0	20	0	0
H	1	NC_029516	10136679	C	A	Non-synonymous	1	60	LOC107320613	c.622C>A	p.R208S	22	22	-	0	0	0	Deleterious
H	1	NC_029516	11320566	C	T	Non-synonymous	1	60	PTPN12	c.1642G>A	p.A548T	20	0	-	0	20	0
H	1	NC_029516	12729558	T	C	Non-synonymous	1	60	CDHR3	c.242T>C	p.M81T	26	0	26	0	-	0	Deleterious
H	1	NC_029516	12747169	A	C	Non-synonymous	1	60	CDHR3	c.2174A>C	p.N725T	26	-	26	0	0	0	Deleterious
H	1	NC_029516	12952036	A	T	Non-synonymous	1	60	PIK3CG	c.3048A>T	p.Q1016H	22	-	0	0	22	0	Deleterious
H	1	NC_029516	13301805	C	G	Non-synonymous	0.9499	57.066	CBLL1	c.935C>G	p.T312S	20	0	-	19	0	0
H	1	NC_029516	13370576	T	C	Non-synonymous	0.913	38.979	LAMB1	c.1879A>G	p.I627V	23	0	21	0	-	0
H	1	NC_029516	13416942	A	G	Non-synonymous	1	60	LAMB4	c.1355T>C	p.V452A	26	-	0	26	0	0
H	1	NC_029516	14102381	A	C	Non-synonymous	1	60	CELSR1	c.6273T>G	p.D2091E	34	-	34	0	0	0
H	1	NC_029516	18779030	T	G	Non-synonymous	1	60	LOC107308659	c.756T>G	p.N252K	20	0	0	20	-	0
H	1	NC_029516	19420601	G	A	Non-synonymous	0.9499	57.066	PTPRZ1	c.4094G>A	p.G1365D	20	19	0	-	0	0
H	1	NC_029516	23332070	T	C	Non-synonymous	0.9259	50.883	FOXP2	c.1913A>G	p.H638R	27	0	25	0	-	0
H	1	NC_029516	23334495	TG	AC	Non-synonymous	1	60	FOXP2	c.1701_1702delinsGT	p.N567_K568delinsK.	26	26	0	0	-	0
H	1	NC_029516	23366447	TT	AC	Non-synonymous	1	60	FOXP2	c.339_340delinsGT	p.T114S	20	20	0	0	-	0
H	1	NC_029516	28375403	A	C	Non-synonymous	1	60	AMIGO2	c.117T>G	p.I39M	22	-	22	0	0	0
H	1	NC_029516	31226743	A	G	Non-synonymous	1	60	TMBIM4	c.100T>C	p.W34R	21	-	0	21	0	0	Deleterious
H	1	NC_029516	31844830	A	G	Non-synonymous	1	60	IL26	c.10T>C	p.Y4H	39	-	0	39	0	0
H	1	NC_029516	31857781	A	T	Non-synonymous	1	60	IL22	c.32T>A	p.F11Y	22	-	0	0	22	0	Deleterious
H	1	NC_029516	31870773	G	A	Non-synonymous	0.913	38.979	MDM1	c.1957C>T	p.R653C	23	21	0	-	0	0	Deleterious
H	1	NC_029516	31870791	A	G	Non-synonymous	0.9615	60	MDM1	c.1939T>C	p.S647P	26	-	1	25	0	0
H	1	NC_029516	31871675	A	G	Non-synonymous	1	60	MDM1	c.1595T>C	p.V532A	28	-	0	28	0	0
H	1	NC_029516	31871678	T	C	Non-synonymous	0.9655	60	MDM1	c.1592A>G	p.K531R	29	0	28	0	-	0
H	1	NC_029516	31871697	T	G	Non-synonymous	0.9354	60	MDM1	c.1573A>C	p.I525L	31	0	0	29	-	0
H	1	NC_029516	32775716	CT	AG	Non-synonymous	1	60	TSPAN8	c.492_493delinsCT	p.V165L	27	27	-	0	0	0
H	1	NC_029516	36554882	G	A	Non-synonymous	1	60	PPFIA2	c.3037C>T	p.L1013F	27	27	0	-	0	0	Deleterious
H	1	NC_029516	37847132	A	G	Non-synonymous	1	60	SLC6A15	c.1921T>C	p.C641R	24	-	0	24	0	0
H	1	NC_029516	39506168	T	C	Non-synonymous	1	60	ATP2B1	c.1046A>G	p.K349R	26	0	26	0	-	0
H	1	NC_029516	40616124	G	A	Non-synonymous	0.9545	60	LOC107311547	c.431G>A	p.C144Y	22	21	0	-	0	0	Deleterious
H	1	NC_029516	41420225	G	A	Non-synonymous	0.9047	33.034	VEZT	c.2365G>A	p.E789K	21	19	0	-	0	0
H	1	NC_029516	42510905	T	G	Non-synonymous	1	60	IKBIP	c.187A>C	p.M63L	26	0	0	26	-	0
H	1	NC_029516	42966337	G	C	Non-synonymous	1	60	UHRF1BP1L	c.2549C>G	p.A850G	33	0	33	-	0	0
H	1	NC_029516	43140381	A	G	Non-synonymous	0.9259	50.883	GAS2L3	c.1243A>G	p.I415V	27	-	0	25	0	0
H	1	NC_029516	43140412	T	C	Non-synonymous	1	60	GAS2L3	c.1274T>C	p.L425S	24	0	24	0	-	0
H	1	NC_029516	43539423	A	G	Non-synonymous	1	60	CNOT4	c.1534A>G	p.T512A	24	-	0	24	0	0
H	1	NC_029516	43587228	T	A	Non-synonymous	1	60	LOC107312175	c.1764T>A	p.N588K	27	27	0	0	-	0
H	1	NC_029516	43607367	A	G	Non-synonymous	0.913	38.979	WDR91	c.661A>G	p.I221V	23	-	0	21	0	0
H	1	NC_029516	43613161	T	G	Non-synonymous	1	60	WDR91	c.1645T>G	p.S549A	22	0	0	22	-	0
H	1	NC_029516	43626679	TTTGTGT	-------	Frameshift	1	60	AGBL3	c.2289_2295delACACAAA	p.T763fs	32	0	0	0	-	32
H	1	NC_029516	43685059	G	T	Non-synonymous	1	60	ARHGDIB	c.474G>T	p.M158I	23	0	0	-	23	0
H	1	NC_029516	43822273	A	G	Non-synonymous	1	60	LOC107312585	c.425T>C	p.V142A	21	-	0	21	0	0
H	1	NC_029516	43888556	A	G	Non-synonymous	1	60	APOLD1	c.23A>G	p.H8R	21	-	0	21	0	0	Deleterious
H	1	NC_029516	46035010	T	G	Non-synonymous	1	60	CACNA1I	c.1270A>C	p.N424H	24	0	0	24	-	0
H	1	NC_029516	46362863	A	C	Non-synonymous	1	60	LOC107314278	c.1165A>C	p.M389L	26	-	26	0	0	0
H	1	NC_029516	46503404	G	A	Non-synonymous	0.931	59.289	TMEM184B	c.19G>A	p.G7S	29	27	0	-	0	0	Deleterious
H	1	NC_029516	46516085	A	G	Non-synonymous	1	60	TMEM184B	c.1243A>G	p.I415V	21	-	0	21	0	0
H	1	NC_029516	46602646	A	G	Non-synonymous	1	60	C1H22orf23	c.227A>G	p.H76R	23	-	0	23	0	0	Deleterious
H	1	NC_029516	46603256	A	G	Non-synonymous	0.909	36.006	C1H22orf23	c.385A>G	p.T129A	22	-	0	20	0	0	Deleterious
H	1	NC_029516	46612140	T	C	Non-synonymous	1	60	MICALL1	c.871A>G	p.N291D	22	0	22	0	-	0
H	1	NC_029516	46662592	T	C	Non-synonymous	1	60	TRIOBP	c.3082A>G	p.S1028G	26	0	26	0	-	0	Deleterious
H	1	NC_029516	46668411	T	C	Non-synonymous	1	60	TRIOBP	c.1969A>G	p.N657D	20	0	20	0	-	0
H	1	NC_029516	46705965	T	C	Non-synonymous	0.9523	60	SH3BP1	c.1840A>G	p.T614A	21	0	20	0	-	0
H	1	NC_029516	46771707	A	T	Non-synonymous	1	60	MFNG	c.168A>T	p.E56D	24	-	0	0	24	0
H	1	NC_029516	46771774	A	G	Non-synonymous	0.92	44.929	MFNG	c.235A>G	p.K79E	25	-	0	23	0	0
H	1	NC_029516	46896486	T	C	Non-synonymous	0.9354	60	CYTH4	c.1136A>G	p.Q379R	31	0	29	0	-	0
H	1	NC_029516	46936189	A	C	Non-synonymous	1	60	SSTR3	c.112A>C	p.T38P	23	-	23	0	0	0
H	1	NC_029516	47043061	C	T	Non-synonymous	1	60	LOC107313755	c.1741G>A	p.E581K	25	0	-	0	25	0
H	1	NC_029516	47043084	A	T	Non-synonymous	1	60	LOC107313755	c.1718T>A	p.F573Y	23	-	0	0	23	0
H	1	NC_029516	47046649	C	G	Non-synonymous	0.9642	60	LOC107313755	c.935G>C	p.C312S	28	0	-	27	0	0
H	1	NC_029516	47046658	A	C	Non-synonymous	0.9642	60	LOC107313755	c.926T>G	p.F309C	28	-	27	0	0	0
H	1	NC_029516	47046690	G	C	Non-synonymous	0.9642	60	LOC107313755	c.894C>G	p.N298K	28	0	27	-	0	0
H	1	NC_029516	50668187	-	TTC	Inframe insertion, disruptive	0.9062	41.274	USP18	c.35_36insGAA	p.K12delinsKK	32	0	0	0	29	3
H	1	NC_029516	51068321	A	G	Non-synonymous	1	60	IL17RA	c.2044T>C	p.F682L	22	-	0	22	0	0	Deleterious
H	1	NC_029516	51068377	T	A	Non-synonymous	1	60	IL17RA	c.1988A>T	p.E663V	37	37	0	0	-	0	Deleterious
H	1	NC_029516	52153660	T	A	Non-synonymous	1	60	WNK1	c.1122A>T	p.L374F	21	21	0	0	-	0
H	1	NC_029516	52262705	CGCG	TCTT	Non-synonymous	1	60	B4GALNT3	c.3013_3016delinsAAGA	p.R1005_V1006delinsKI	20	0	-	0	20	0
H	1	NC_029516	52432408	C	A	Non-synonymous	1	60	LOC107315427	c.909C>A	p.N303K	30	30	-	0	0	0
H	1	NC_029516	52523699	A	C	Non-synonymous	1	60	IQSEC3	c.1333T>G	p.S445A	27	-	27	0	0	0
H	1	NC_029516	52664602	TG	CA	Non-synonymous	0.913	38.979	LOC107315480	c.273_274delinsTG	p.T92A	23	0	21	0	-	0
H	1	NC_029516	52664644	A	G	Non-synonymous	0.9259	50.883	LOC107315480	c.232T>C	p.S78P	27	-	0	25	0	0
H	1	NC_029516	52722870	T	C	Non-synonymous	1	60	TMTC1	c.2176A>G	p.S726G	20	0	20	0	-	0
H	1	NC_029516	55036534	G	T	Non-synonymous	1	60	WEE2	c.142C>A	p.H48N	23	0	0	-	23	0
H	1	NC_029516	55428024	T	C	Non-synonymous	1	60	LOC107315893	c.274T>C	p.C92R	21	0	21	0	-	0
H	1	NC_029516	55506131	G	C	Non-synonymous	1	60	LOC107315955	c.1917C>G	p.S639R	25	0	25	-	0	0	Deleterious
H	1	NC_029516	55683030	C	T	Non-synonymous	0.9583	60	LOC107316024	c.281C>T	p.T94M	24	0	-	0	23	0	Deleterious
H	1	NC_029516	55963987	T	C	Non-synonymous	1	60	TMEM213	c.43T>C	p.F15L	29	0	29	0	-	0	Deleterious
H	1	NC_029516	56041642	A	G	Non-synonymous	1	60	KIAA1549	c.770T>C	p.V257A	23	-	0	23	0	0
H	1	NC_029516	58864951	A	G	Non-synonymous	1	60	CAPZA3	c.326A>G	p.K109R	31	-	0	31	0	0
H	1	NC_029516	59141184	G	A	Non-synonymous	0.9729	60	PLEKHA5	c.3319G>A	p.V1107I	37	36	0	-	0	0
H	1	NC_029516	59936611	A	G	Non-synonymous	1	60	PYROXD1	c.10A>G	p.T4A	22	-	0	22	0	0	Deleterious
H	1	NC_029516	60967005	G	A	Non-synonymous	1	60	LOC107316703	c.493G>A	p.D165N	24	24	0	-	0	0
H	1	NC_029516	61736482	C	T	Non-synonymous	1	60	CASC1	c.872G>A	p.S291N	21	0	-	0	21	0
H	1	NC_029516	64289857	A	G	Non-synonymous	0.9189	56.004	PHF21B	c.1417T>C	p.C473R	37	-	0	34	0	0
H	1	NC_029516	65092581	A	G	Non-synonymous	1	60	WNT7B	c.766T>C	p.S256P	21	-	0	21	0	0
H	1	NC_029516	65659777	C	G	Non-synonymous	0.9032	38.333	LOC107317735	c.1765G>C	p.V589L	31	0	-	28	0	0
H	1	NC_029516	65814872	C	T	Non-synonymous	1	60	ETV6	c.544C>T	p.P182S	21	0	-	0	21	0
H	1	NC_029516	66514167	CAC	TGG	Non-synonymous	1	60	KLHL42	c.906_908delinsTGG	p.T303G	24	0	-	0	24	0
H	1	NC_029516	67826012	C	T	Non-synonymous	1	60	ANO2	c.157G>A	p.V53M	37	0	-	0	37	0
H	1	NC_029516	67999213	C	T	Non-synonymous	0.9666	60	ARHGEF5	c.1913G>A	p.R638Q	30	0	-	0	29	0
H	1	NC_029516	68393051	T	C	Non-synonymous	1	60	RHNO1	c.329A>G	p.N110S	31	0	31	0	-	0	Deleterious
H	1	NC_029516	68397230	T	G	Non-synonymous	1	60	FOXM1	c.114T>G	p.N38K	22	0	0	22	-	0	Deleterious
H	1	NC_029516	68667034	A	C	Non-synonymous	1	60	LOC107318315	c.1298A>C	p.N433T	21	-	21	0	0	0
H	1	NC_029516	68667036	A	T	Non-synonymous	1	60	LOC107318315	c.1300A>T	p.T434S	21	-	0	0	21	0
H	1	NC_029516	68674013	G	A	Non-synonymous	1	60	LOC107318315	c.2636G>A	p.R879Q	29	29	0	-	0	0
H	1	NC_029516	68680111	C	T	Non-synonymous	1	60	LOC107318315	c.3398C>T	p.T1133M	27	0	-	0	27	0
H	1	NC_029516	68680162	G	C	Non-synonymous	1	60	LOC107318315	c.3449G>C	p.G1150A	26	0	26	-	0	0
H	1	NC_029516	68689933	G	A	Non-synonymous	0.923	47.906	LOC107318171	c.385G>A	p.V129I	26	24	0	-	0	0
H	1	NC_029516	68694516	T	C	Non-synonymous	1	60	LOC107318171	c.875T>C	p.I292T	39	0	39	0	-	0
H	1	NC_029516	68697836	T	C	Non-synonymous	0.9666	60	LOC107318171	c.1315T>C	p.W439R	30	0	29	0	-	0
H	1	NC_029516	68698409	C	T	Non-synonymous	1	60	LOC107318171	c.1583C>T	p.T528I	22	0	-	0	22	0
H	1	NC_029516	68701367	G	C	Non-synonymous	0.9599	60	LOC107318171	c.2665G>C	p.V889L	25	0	24	-	0	0
H	1	NC_029516	68705270	G	C	Non-synonymous	1	60	LOC107318171	c.3332G>C	p.G1111A	28	0	28	-	0	0
H	1	NC_029516	68707156	G	A	Non-synonymous	1	60	LOC107318171	c.3954G>A	p.M1318I	35	35	0	-	0	0
H	1	NC_029516	68707187	A	G	Non-synonymous	1	60	LOC107318171	c.3985A>G	p.M1329V	36	-	0	36	0	0
H	1	NC_029516	68707244	C	T	Non-synonymous	1	60	LOC107318171	c.4042C>T	p.L1348F	32	0	-	0	32	0
H	1	NC_029516	68725236	A	G	Non-synonymous	1	60	LOC107318362	c.1385A>G	p.K462R	24	-	0	24	0	0
H	1	NC_029516	68731346	G	T	Non-synonymous	1	60	LOC107318362	c.2697G>T	p.L899F	27	0	0	-	27	0	Deleterious
H	1	NC_029516	68731348	C	T	Non-synonymous	1	60	LOC107318362	c.2699C>T	p.P900L	27	0	-	0	27	0
H	1	NC_029516	68762545	C	T	Non-synonymous	1	60	PHC1	c.2702C>T	p.A901V	33	0	-	0	33	0	Deleterious
H	1	NC_029516	68779073	T	C	Non-synonymous	1	60	LOC107318431	c.65T>C	p.L22S	24	0	24	0	-	0
H	1	NC_029516	68834528	C	T	Non-synonymous	0.9166	41.953	LOC107318451	c.26G>A	p.S9N	24	0	-	0	22	0
H	1	NC_029516	68860905	C	T	Non-synonymous	1	60	LOC107318459	c.2767G>A	p.A923T	24	0	-	0	24	0
H	1	NC_029516	68876020	T	G	Non-synonymous	0.9696	60	LOC107318459	c.68A>C	p.K23T	33	0	0	32	-	0
H	1	NC_029516	69358769	A	G	Non-synonymous	1	60	LOC107318865	c.946T>C	p.W316R	21	-	0	21	0	0	Deleterious
H	1	NC_029516	69496607	C	T	Non-synonymous	1	60	LAG3	c.278C>T	p.T93M	23	0	-	0	23	0	Deleterious
H	1	NC_029516	69511012	CA	AG	Non-synonymous	1	60	LOC107318700	c.889_890delinsAG	p.Q297R	20	20	-	0	0	0
H	1	NC_029516	69605641	G	T	Non-synonymous	1	60	PTPN6	c.223G>T	p.A75S	25	0	0	-	25	0
H	1	NC_029516	69605653	C	G	Non-synonymous	1	60	PTPN6	c.235C>G	p.Q79E	25	0	-	25	0	0
H	1	NC_029516	69610475	T	G	Non-synonymous	1	60	PTPN6	c.1187T>G	p.V396G	20	0	0	20	-	0
H	1	NC_029516	69619580	A	G	Non-synonymous	1	60	EMG1	c.436A>G	p.S146G	26	-	0	26	0	0
H	1	NC_029516	69621975	T	C	Non-synonymous	1	60	LPCAT3	c.1264A>G	p.M422V	29	0	29	0	-	0
H	1	NC_029516	69645612	C	T	Non-synonymous	1	60	C1R	c.1855G>A	p.V619I	40	0	-	0	40	0
H	1	NC_029516	69707664	T	C	Non-synonymous	1	60	LOC107318468	c.917T>C	p.V306A	20	0	20	0	-	0
H	1	NC_029516	69947030	C	T	Non-synonymous	0.9428	60	LOC107319140	c.2263G>A	p.A755T	35	0	-	0	33	0
H	1	NC_029516	70123584	G	C	Non-synonymous	1	60	EPHB6	c.2980C>G	p.Q994E	27	0	27	-	0	0
H	1	NC_029516	70127552	C	A	Non-synonymous	1	60	EPHB6	c.2529G>T	p.E843D	26	26	-	0	0	0
H	1	NC_029516	70128156	C	G	No-stop	1	60	EPHB6	c.2447G>C	p..816Sext.?	45	0	-	45	0	0
H	1	NC_029516	70252509	C	G	Non-synonymous	1	60	LOC107319176	c.177G>C	p.M59I	22	0	-	22	0	0
H	1	NC_029516	70918462	A	G	Non-synonymous	1	60	SPAG17	c.5084A>G	p.H1695R	29	-	0	29	0	0	Deleterious
H	1	NC_029516	70940135	T	C	Non-synonymous	1	60	WDR3	c.2341A>G	p.T781A	25	0	25	0	-	0	Deleterious
H	1	NC_029516	71174153	C	G	Non-synonymous	0.913	38.979	CTC1	c.1141G>C	p.V381L	23	0	-	21	0	0	Deleterious
H	1	NC_029516	71193281	G	A	Non-synonymous	0.9666	60	METTL16	c.290G>A	p.G97D	30	29	0	-	0	0	Deleterious
H	1	NC_029516	71200212	T	G	Non-synonymous	0.9629	60	METTL16	c.1099T>G	p.L367V	27	0	0	26	-	0	Deleterious
H	1	NC_029516	71200214	G	T	Non-synonymous	0.9629	60	METTL16	c.1101G>T	p.L367F	27	0	0	-	26	0	Deleterious
H	1	NC_029516	71594410	A	G	Non-synonymous	0.913	41.445	FSTL1	c.368A>G	p.H123R	23	-	0	21	0	0
H	1	NC_029516	71934968	C	T	Non-synonymous	1	60	MAB21L3	c.730G>A	p.V244I	24	0	-	0	24	0
H	1	NC_029516	71935085	T	C	Non-synonymous	1	60	MAB21L3	c.613A>G	p.K205E	20	0	20	0	-	0
H	1	NC_029516	71954049	TA	CG	Non-synonymous	0.9705	60	SLC22A15	c.1865_1866delinsCG	p.V622A	34	0	33	0	-	0
H	1	NC_029516	72088092	C	A	Non-synonymous	1	60	VANGL1	c.955G>T	p.A319S	29	29	-	0	0	0	Deleterious
H	1	NC_029516	72331013	T	A	Non-synonymous	0.9354	60	ARHGAP31	c.3194T>A	p.I1065K	31	29	0	0	-	0
H	1	NC_029516	74760760	TG	GA	Non-synonymous	1	60	LOC107319971	c.114_115delinsGA	p.I38_A39delinsMT	34	0	0	34	-	0
H	1	NC_029516	74934732	TG	CA	Non-synonymous	1	60	SLC19A2	c.678_679delinsCA	p.V227I	20	0	20	0	-	0
H	1	NC_029516	76502824	A	G	Non-synonymous	0.9142	50.107	NXPE3	c.284A>G	p.D95G	35	-	0	32	0	0	Deleterious
H	1	NC_029516	77727469	C	A	Non-synonymous	1	60	CBLB	c.2000G>T	p.G667V	22	22	-	0	0	0	Deleterious
H	1	NC_029516	81770501	G	T	Non-synonymous	1	60	EPHA6	c.2395G>T	p.A799S	25	0	0	-	25	0
H	1	NC_029516	81885516	C	G	Non-synonymous	0.9259	50.883	CRYBG3	c.2509C>G	p.Q837E	27	0	-	25	0	0	Deleterious
H	1	NC_029516	82108847	A	G	Non-synonymous	1	60	RCSD1	c.883T>C	p.C295R	26	-	0	26	0	0
H	1	NC_029516	82198326	C	T	Non-synonymous	0.913	60	CD247	c.235C>T	p.H79Y	23	0	-	1	21	0	Deleterious
H	1	NC_029516	82360892	G	T	Non-synonymous	1	60	GPA33	c.354G>T	p.E118D	21	0	0	-	21	0
H	1	NC_029516	87201852	C	A	Non-synonymous	1	60	ROBO2	c.708G>T	p.E236D	22	22	-	0	0	0
H	1	NC_029516	93570660	T	C	Non-synonymous	1	60	MAP3K7CL	c.76T>C	p.C26R	32	0	32	0	-	0
H	1	NC_029516	95953748	C	T	Non-synonymous	0.9166	41.953	DOPEY2	c.3326C>T	p.T1109M	24	0	-	0	22	0	Deleterious
H	1	NC_029516	96288337	GG	AA	Non-synonymous	0.9393	60	HLCS	c.1508_1509delinsTT	p.T503I	33	31	0	-	0	0
H	1	NC_029516	96360712	G	A	Non-synonymous	0.913	38.979	TTC3	c.4390G>A	p.G1464R	23	21	0	-	0	0	Deleterious
H	1	NC_029516	97190652	G	A	Non-synonymous	1	60	BRWD1	c.6206C>T	p.A2069V	30	30	0	-	0	0
H	1	NC_029516	97628250	CT	TC	Non-synonymous	1	60	DSCAM	c.1617_1618delinsGA	p.D540N	22	0	-	0	22	0
H	1	NC_029516	98101134	C	T	Non-synonymous	0.9354	60	BACE2	c.1675C>T	p.R559C	31	0	-	0	29	0
H	1	NC_029516	101330386	T	C	Non-synonymous	1	60	BCOR	c.4087T>C	p..1363Q	21	0	21	0	-	0
H	1	NC_029516	102013952	C	A	Non-synonymous	1	60	LOC107324446	c.1291G>T	p.A431S	20	20	-	0	0	0
H	1	NC_029516	102031993	A	G	Non-synonymous	1	60	LOC107324446	c.25T>C	p.F9L	33	-	0	33	0	0
H	1	NC_029516	102031999	A	G	Non-synonymous	1	60	LOC107324446	c.19T>C	p.S7P	33	-	0	33	0	0	Deleterious
H	1	NC_029516	108977775	A	C	Non-synonymous	1	60	NHS	c.3595T>G	p.S1199A	21	-	21	0	0	0
H	1	NC_029516	108978054	C	T	Non-synonymous	1	60	NHS	c.3316G>A	p.A1106T	23	0	-	0	23	0
H	1	NC_029516	110801968	T	G	Non-synonymous	1	60	OFD1	c.2074A>C	p.K692Q	24	0	0	24	-	0
H	1	NC_029516	114440885	TCC	CAA	Non-synonymous	1	60	NLGN4X	c.1584_1586delinsCAA	p.P529N	33	0	33	0	-	0
H	1	NC_029516	115707547	A	G	Non-synonymous	0.9032	38.333	LOC107305989	c.727A>G	p.I243V	31	-	0	28	0	0
H	1	NC_029516	115713211	G	A	Non-synonymous	0.9142	50.107	LOC107305989	c.1784G>A	p.S595N	35	32	0	-	0	0
H	1	NC_029516	115730771	A	G	Non-synonymous	0.9166	41.953	LOC107305966	c.1621A>G	p.I541V	24	-	0	22	0	0
H	1	NC_029516	115730811	GC	AG	Non-synonymous	0.9062	42.656	LOC107305966	c.1661_1662delinsAG	p.S554K	32	29	0	-	0	0
H	1	NC_029516	116239149	T	C	Non-synonymous	1	60	AKAP17A	c.1651A>G	p.T551A	27	0	27	0	-	0
H	1	NC_029516	117246894	T	G	Non-synonymous	0.9545	60	LOC107307805	c.577A>C	p.M193L	22	0	0	21	-	0
H	1	NC_029516	117399925	TC	GA	Non-synonymous	0.9761	60	SLC9A7	c.1539_1540delinsGA	p.Q514K	21	1	0	20	-	0
H	1	NC_029516	117399928	G	C	Non-synonymous	1	60	SLC9A7	c.1542G>C	p.Q514H	21	0	21	-	0	0
H	1	NC_029516	117494584	A	C	Non-synonymous	1	60	CYFIP1	c.921A>C	p.L307F	24	-	24	0	0	0	Deleterious
H	1	NC_029516	118917030	A	G	Non-synonymous	1	60	CNGA3	c.1249T>C	p.F417L	24	-	0	24	0	0
H	1	NC_029516	121853881	C	T	Non-synonymous	0.9047	48.436	TGFBRAP1	c.1006G>A	p.V336I	42	0	-	0	38	0	Deleterious
H	1	NC_029516	121881097	AG	CT	Non-synonymous	1	60	FHL2	c.578_579delinsAG	p.T193K	32	-	32	0	0	0
H	1	NC_029516	121883879	T	A	Non-synonymous	1	60	FHL2	c.273A>T	p.E91D	31	31	0	0	-	0
H	1	NC_029516	123810377	A	G	Non-synonymous	1	60	ADPRHL1	c.4232A>G	p.Q1411R	30	-	0	30	0	0
H	1	NC_029516	123916954	G	T	Non-synonymous	0.9047	33.034	PROZ	c.523C>A	p.L175I	21	0	0	-	19	0
H	1	NC_029516	130316291	A	G	Non-synonymous	1	60	SLC15A1	c.445A>G	p.I149V	22	-	0	22	0	0	Deleterious
H	1	NC_029516	130316293	C	G	Non-synonymous	1	60	SLC15A1	c.447C>G	p.I149M	22	0	-	22	0	0	Deleterious
H	1	NC_029516	130395292	G	T	Non-synonymous	0.9523	60	FARP1	c.2692C>A	p.L898M	21	0	0	-	20	0	Deleterious
H	1	NC_029516	130805944	G	C	Non-synonymous	0.92	44.929	MBNL2	c.1072C>G	p.P358A	25	0	23	-	0	0	Deleterious
H	1	NC_029516	134992592	A	T	Non-synonymous	0.9545	60	SLITRK6	c.18A>T	p.L6F	22	-	0	0	21	0	Deleterious
H	1	NC_029516	138491562	C	T	Non-synonymous	1	60	FBXL3	c.778C>T	p.L260F	21	0	-	0	21	0	Deleterious
H	1	NC_029516	138911816	T	C	Non-synonymous	1	60	LMO7	c.2350A>G	p.T784A	32	0	32	0	-	0
H	1	NC_029516	141116403	A	G	Non-synonymous	0.9565	60	LOC107308081	c.998A>G	p.Q333R	23	-	0	22	0	0
H	1	NC_029516	141726804	A	C	Non-synonymous	1	60	LOC107308076	c.118T>G	p.S40A	21	-	21	0	0	0
H	1	NC_029516	141726842	T	C	Non-synonymous	1	60	LOC107308076	c.80A>G	p.Q27R	26	0	26	0	-	0
H	1	NC_029516	141726863	T	C	Non-synonymous	1	60	LOC107308076	c.59A>G	p.H20R	27	0	27	0	-	0
H	1	NC_029516	148847210	T	C	Non-synonymous	1	60	DGKH	c.50T>C	p.L17P	22	0	22	0	-	0	Deleterious
H	1	NC_029516	149672235	A	G	Non-synonymous	1	60	LACC1	c.1099A>G	p.T367A	48	-	0	48	0	0	Deleterious
H	1	NC_029516	149672238	A	G	Non-synonymous	1	60	LACC1	c.1102A>G	p.T368A	48	-	0	48	0	0	Deleterious
H	1	NC_029516	150443698	C	T	Non-synonymous	1	60	LRRC63	c.701C>T	p.T234I	36	0	-	0	36	0	Deleterious
H	1	NC_029516	150648072	G	A	Non-synonymous	1	60	HTR2A	c.809C>T	p.T270I	26	26	0	-	0	0
H	1	NC_029516	154384587	T	C	Non-synonymous	0.9565	60	SPG20	c.304T>C	p.S102P	23	0	22	0	-	0	Deleterious
H	1	NC_029516	155649868	C	A	Non-synonymous	1	60	STARD13	c.232C>A	p.R78S	23	23	-	0	0	0	Deleterious
H	1	NC_029516	156163175	A	G	Non-synonymous	0.9565	60	N4BP2L1	c.490A>G	p.I164V	23	-	0	22	0	0
H	1	NC_029516	156291846	T	A	Non-synonymous	1	60	FRY	c.1438A>T	p.S480C	32	32	0	0	-	0	Deleterious
H	1	NC_029516	156291852	G	A	Non-synonymous	1	60	FRY	c.1432C>T	p.L478F	31	31	0	-	0	0	Deleterious
H	1	NC_029516	156620366	T	C	Non-synonymous	1	60	USPL1	c.2155A>G	p.T719A	23	0	23	0	-	0
H	1	NC_029516	156673342	T	G	Non-synonymous	1	60	HMGB1	c.438T>G	p.N146K	23	0	0	23	-	0
H	1	NC_029516	156675475	G	C	Non-synonymous	1	60	HMGB1	c.543G>C	p.R181S	21	0	21	-	0	0
H	1	NC_029516	156675480	T	A	Non-synonymous	0.9499	57.066	HMGB1	c.548T>A	p.M183K	20	19	0	0	-	0
H	1	NC_029516	156675623	T	A	Non-synonymous	1	60	HMGB1	c.691T>A	p..231R	24	24	0	0	-	0
H	1	NC_029516	157222099	C	A	Non-synonymous	1	60	POMP	c.13G>T	p.V5F	21	21	-	0	0	0	Deleterious
H	1	NC_029516	157588623	A	G	Non-synonymous	1	60	LNX2	c.139A>G	p.I47V	20	-	0	20	0	0
H	1	NC_029516	157637435	G	T	Non-synonymous	0.9655	60	GTF3A	c.1090C>A	p.P364T	29	0	0	-	28	0	Deleterious
H	1	NC_029516	158033903	C	T	Non-synonymous	1	60	CDK8	c.398G>A	p.C133Y	25	0	-	0	25	0
H	1	NC_029516	161300465	G	-	Frameshift	0.9655	60	ACAT1	c.218delC	p.P73fs	29	0	0	-	0	28
H	1	NC_029516	161300476	C	-	Frameshift	0.9677	60	ACAT1	c.207delG	p.G69fs	31	0	-	0	0	30
H	1	NC_029516	162087199	G	C	Non-synonymous	1	60	GRIA4	c.1701C>G	p.S567R	34	0	34	-	0	0
H	1	NC_029516	163525927	G	T	Non-synonymous	0.9696	60	CEP126	c.3021C>A	p.D1007E	33	0	0	-	32	0	Deleterious
H	1	NC_029516	163530079	T	G	Non-synonymous	0.923	50.362	CEP126	c.2233A>C	p.T745P	26	0	0	24	-	0	Deleterious
H	1	NC_029516	163530136	C	T	Non-synonymous	0.9687	60	CEP126	c.2176G>A	p.D726N	32	0	-	0	31	0
H	1	NC_029516	163530438	A	G	Non-synonymous	0.9062	43.384	CEP126	c.1874T>C	p.V625A	32	-	0	29	0	0	Deleterious
H	1	NC_029516	163542848	G	T	Non-synonymous	0.931	56.842	CEP126	c.268C>A	p.Q90K	29	0	0	-	27	0
H	1	NC_029516	163553975	G	A	Non-synonymous	0.9444	60	ANGPTL5	c.70G>A	p.V24I	36	34	0	-	0	0	Deleterious
H	1	NC_029516	163585104	G	C	Non-synonymous	1	60	LOC107308379	c.592G>C	p.E198Q	21	0	21	-	0	0
H	1	NC_029516	163725401	CAGA	TGTG	Non-synonymous	1	60	TRPC6	c.888_891delinsTGTG	p.R297V	20	0	-	0	20	0
H	1	NC_029516	165612710	A	-	Frameshift	0.9655	60	MAML2	c.2111delA	p.E704fs	29	-	0	0	0	28
H	1	NC_029516	165612761	TG	--	Frameshift	0.9393	60	MAML2	c.2162_2163delTG	p.M721fs	33	0	0	0	-	31
H	1	NC_029516	166074439	C	T	Non-synonymous	1	60	HEPHL1	c.3365G>A	p.R1122H	27	0	-	0	27	0
H	1	NC_029516	169057187	C	A	Non-synonymous	1	60	DDIAS	c.1084C>A	p.P362T	36	36	-	0	0	0	Deleterious
H	1	NC_029516	169057424	G	A	Non-synonymous	1	60	DDIAS	c.1321G>A	p.E441K	28	28	0	-	0	0	Deleterious
H	1	NC_029516	169057532	A	G	Non-synonymous	1	60	DDIAS	c.1429A>G	p.K477E	26	-	0	26	0	0	Deleterious
H	1	NC_029516	172312476	G	C	Non-synonymous	1	60	TENM4	c.7008G>C	p.E2336D	20	0	20	-	0	0
H	1	NC_029516	172706635	G	A	Non-synonymous	0.923	47.906	INTS4	c.2831G>A	p.S944N	26	24	0	-	0	0	Deleterious
H	1	NC_029516	172853327	T	A	Non-synonymous	0.913	38.979	PAK1	c.540T>A	p.D180E	23	21	0	0	-	0
H	1	NC_029516	173750079	C	A	Non-synonymous	0.913	42.295	UVRAG	c.17G>T	p.C6F	23	21	-	0	0	0	Deleterious
H	1	NC_029516	173771240	A	T	Non-synonymous	1	60	LOC107308521	c.722A>T	p.E241V	21	-	0	0	21	0
H	1	NC_029516	174418982	-	G	Frameshift	0.9565	60	LOC107308562	c.310_311insC	p.Q104fs	23	0	0	22	0	1
H	1	NC_029516	174539405	T	C	Non-synonymous	1	60	KLHL35	c.688A>G	p.N230D	21	0	21	0	-	0
H	1	NC_029516	175213518	G	T	Non-synonymous	1	60	C2CD3	c.2437C>A	p.Q813K	23	0	0	-	23	0	Deleterious
H	1	NC_029516	175213524	C	T	Non-synonymous	1	60	C2CD3	c.2431G>A	p.A811T	20	0	-	0	20	0	Deleterious
H	1	NC_029516	175213752	C	T	Non-synonymous	1	60	C2CD3	c.2203G>A	p.D735N	24	0	-	0	24	0	Deleterious
H	1	NC_029516	175252081	A	G	Non-synonymous	0.9545	60	PPME1	c.716A>G	p.E239G	22	-	0	21	0	0	Deleterious
H	1	NC_029516	175279858	G	A	Non-synonymous	0.909	36.006	XRRA1	c.293G>A	p.G98D	22	20	0	-	0	0
H	1	NC_029516	175293403	C	T	Non-synonymous	0.909	36.006	RNF169	c.1640G>A	p.S547N	22	0	-	0	20	0
H	1	NC_029516	175372949	C	T	Non-synonymous	0.9599	60	POLD3	c.950G>A	p.R317K	25	0	-	0	24	0
H	1	NC_029516	175460457	A	G	Non-synonymous	1	60	PGM2L1	c.1649A>G	p.N550S	31	-	0	31	0	0
H	1	NC_029516	36176923	C	T	Non-synonymous	1	60	OTOGL	c.4619C>T	p.T1540I	40	0	-	0	40	0
H	1	NC_029516	43140838	C	T	Non-synonymous	1	60	GAS2L3	c.1700C>T	p.P567L	28	0	-	0	28	0	Deleterious
H	1	NC_029516	43141093	T	C	Non-synonymous	1	60	GAS2L3	c.1955T>C	p.V652A	32	0	32	0	-	0
H	1	NC_029516	46609764	G	C	Non-synonymous	1	60	MICALL1	c.2067C>G	p.H689Q	29	0	29	-	0	0
H	1	NC_029516	79594452	C	A	Non-synonymous	1	60	LOC107321484	c.872C>A	p.A291E	27	27	-	0	0	0
H	1	NC_029516	81943210	T	C	Non-synonymous	1	60	MINA	c.112A>G	p.T38A	21	0	21	0	-	0
H	1	NC_029516	156150663	T	A	Non-synonymous	1	60	N4BP2L2	c.2320T>A	p.C774S	22	22	0	0	-	0
H	2	NC_029517	76296	G	A	Non-synonymous	1	60	SMARCD3	c.772C>T	p.L258F	24	24	0	-	0	0	Deleterious
H	2	NC_029517	76308	CA	AC	Non-synonymous	1	60	SMARCD3	c.759_760delinsGT	p.V254F	21	21	-	0	0	0
H	2	NC_029517	149748	T	C	Non-synonymous	1	60	LOC107308713	c.8T>C	p.V3A	27	0	27	0	-	0	Deleterious
H	2	NC_029517	450166	-	AG	Frameshift	0.923	50.362	LOC107308700	c.380_381insAG	p.E127fs	26	24	0	0	0	2
H	2	NC_029517	450519	T	C	Non-synonymous	1	60	LOC107308700	c.733T>C	p.S245P	20	0	20	0	-	0	Deleterious
H	2	NC_029517	450543	G	-	Frameshift	1	60	LOC107308700	c.757delG	p.G253fs	23	0	0	-	0	23
H	2	NC_029517	484884	T	C	Non-synonymous	1	60	LOC107308685	c.574A>G	p.T192A	20	0	20	0	-	0
H	2	NC_029517	495697	C	A	Non-synonymous	1	60	LOC107308691	c.821C>A	p.A274E	22	22	-	0	0	0
H	2	NC_029517	495700	TT	AC	Non-synonymous	1	60	LOC107308691	c.824_825delinsAC	p.V275D	22	22	0	0	-	0
H	2	NC_029517	511752	A	G	Non-synonymous	1	60	LOC107308692	c.538A>G	p.R180G	20	-	0	20	0	0
H	2	NC_029517	511941	G	A	Non-synonymous	0.9047	38.794	LOC107308692	c.727G>A	p.A243T	21	19	0	-	0	0
H	2	NC_029517	512068	G	A	Non-synonymous	1	60	LOC107308692	c.854G>A	p.R285Q	21	21	0	-	0	0
H	2	NC_029517	534614	C	A	Non-synonymous	0.9047	33.034	LOC107308657	c.732C>A	p.H244Q	21	19	-	0	0	0
H	2	NC_029517	561044	CA	TG	Non-synonymous	0.9157	38.911	CDC25A	c.560_561delinsTG	p.S187L	23	0	-	0	21	0
H	2	NC_029517	626370	G	A	Non-synonymous	1	60	MAP4	c.778G>A	p.A260T	24	24	0	-	0	0	Deleterious
H	2	NC_029517	627776	A	C	Non-synonymous	1	60	MAP4	c.1298A>C	p.D433A	20	-	20	0	0	0	Deleterious
H	2	NC_029517	631679	G	A	Non-synonymous	1	60	MAP4	c.1981G>A	p.G661S	26	26	0	-	0	0
H	2	NC_029517	631743	T	C	Non-synonymous	1	60	MAP4	c.2045T>C	p.V682A	22	0	22	0	-	0	Deleterious
H	2	NC_029517	632778	A	C	Non-synonymous	1	60	MAP4	c.3080A>C	p.H1027P	26	-	26	0	0	0	Deleterious
H	2	NC_029517	632820	G	A	Non-synonymous	1	60	MAP4	c.3122G>A	p.G1041D	28	28	0	-	0	0
H	2	NC_029517	632877	A	G	Non-synonymous	1	60	MAP4	c.3179A>G	p.N1060S	21	-	0	21	0	0
H	2	NC_029517	634149	G	A	Non-synonymous	1	60	MAP4	c.4451G>A	p.G1484D	24	24	0	-	0	0
H	2	NC_029517	691529	C	T	Non-synonymous	1	60	DHX30	c.251G>A	p.R84Q	25	0	-	0	25	0	Deleterious
H	2	NC_029517	1847942	A	G	Non-synonymous	1	60	OBSCN	c.26482T>C	p.W8828R	23	-	0	23	0	0
H	2	NC_029517	1855911	T	C	Non-synonymous	1	60	OBSCN	c.22463A>G	p.K7488R	26	0	26	0	-	0	Deleterious
H	2	NC_029517	1855921	G	T	Non-synonymous	1	60	OBSCN	c.22453C>A	p.Q7485K	24	0	0	-	24	0
H	2	NC_029517	1882189	G	A	Non-synonymous	1	60	OBSCN	c.19964C>T	p.P6655L	28	28	0	-	0	0
H	2	NC_029517	1882211	A	G	Non-synonymous	1	60	OBSCN	c.19942T>C	p..6648R	24	-	0	24	0	0
H	2	NC_029517	1884200	G	A	Nonsense	1	60	OBSCN	c.19663C>T	p.R6555.	33	33	0	-	0	0
H	2	NC_029517	1884239	A	G	Non-synonymous	1	60	OBSCN	c.19624T>C	p.C6542R	28	-	0	28	0	0
H	2	NC_029517	1884844	T	C	Non-synonymous	1	60	OBSCN	c.19558A>G	p.K6520E	22	0	22	0	-	0
H	2	NC_029517	1889354	G	A	Non-synonymous	0.9285	53.862	OBSCN	c.18608C>T	p.S6203F	28	26	0	-	0	0
H	2	NC_029517	1897582	G	A	Non-synonymous	1	60	OBSCN	c.16693C>T	p.R5565W	23	23	0	-	0	0
H	2	NC_029517	1897585	A	C	Non-synonymous	1	60	OBSCN	c.16690T>G	p.Y5564D	23	-	23	0	0	0
H	2	NC_029517	1897663	T	C	Non-synonymous	1	60	OBSCN	c.16612A>G	p.R5538G	20	0	20	0	-	0
H	2	NC_029517	1898227	T	C	Non-synonymous	1	60	OBSCN	c.16048A>G	p.R5350G	24	0	24	0	-	0
H	2	NC_029517	1898257	T	C	Non-synonymous	0.9545	60	OBSCN	c.16018A>G	p.K5340E	22	0	21	0	-	0
H	2	NC_029517	1909008	G	A	Non-synonymous	1	60	OBSCN	c.14119C>T	p.R4707W	23	23	0	-	0	0
H	2	NC_029517	1910554	AA	TG	Non-synonymous	1	60	OBSCN	c.13753_13754delinsCA	p.F4585H	24	-	0	0	24	0
H	2	NC_029517	1910564	C	T	Non-synonymous	0.9615	60	OBSCN	c.13744G>A	p.G4582S	26	0	-	0	25	0
H	2	NC_029517	1917198	A	C	Non-synonymous	0.9259	50.883	OBSCN	c.12055T>G	p..4019G	27	-	25	0	0	0
H	2	NC_029517	1923145	C	T	Non-synonymous	0.9545	60	OBSCN	c.10546G>A	p.E3516K	22	0	-	0	21	0
H	2	NC_029517	1923535	C	T	Non-synonymous	0.9428	60	OBSCN	c.10348G>A	p.D3450N	35	0	-	0	33	0
H	2	NC_029517	1923541	A	T	Non-synonymous	0.9428	60	OBSCN	c.10342T>A	p..3448R	35	-	0	0	33	0
H	2	NC_029517	1923545	C	T	Nonsense	0.9411	60	OBSCN	c.10338G>A	p.W3446.	34	0	-	0	32	0
H	2	NC_029517	1923550	A	G	Non-synonymous	0.9393	60	OBSCN	c.10333T>C	p.S3445P	33	-	0	31	0	0
H	2	NC_029517	1923566	AC	GT	Non-synonymous	1	60	OBSCN	c.10316_10317delinsAC	p.R3439H	24	-	0	24	0	0
H	2	NC_029517	1924505	T	C	Non-synonymous	1	60	OBSCN	c.10055A>G	p.Y3352C	30	0	30	0	-	0	Deleterious
H	2	NC_029517	1929619	G	A	Non-synonymous	1	60	OBSCN	c.8998C>T	p.R3000C	29	29	0	-	0	0
H	2	NC_029517	1929633	G	A	Non-synonymous	1	60	OBSCN	c.8984C>T	p.A2995V	35	35	0	-	0	0	Deleterious
H	2	NC_029517	1929730	C	T	Non-synonymous	1	60	OBSCN	c.8887G>A	p.G2963S	35	0	-	0	35	0
H	2	NC_029517	1929733	GC	AT	Nonsense	0.9142	50.107	OBSCN	c.8883_8884delinsAT	p.W2961_R2962delins.C	35	32	0	-	0	0
H	2	NC_029517	1934500	C	T	Non-synonymous	1	60	OBSCN	c.7603G>A	p.V2535M	23	0	-	0	23	0
H	2	NC_029517	2010648	G	A	Non-synonymous	1	60	LOC107308853	c.2291C>T	p.A764V	37	37	0	-	0	0
H	2	NC_029517	2013621	T	A	Non-synonymous	1	60	LOC107308853	c.1201A>T	p.R401W	28	28	0	0	-	0	Deleterious
H	2	NC_029517	2013623	A	G	Non-synonymous	1	60	LOC107308853	c.1199T>C	p.M400T	28	-	0	28	0	0
H	2	NC_029517	2849818	C	A	Non-synonymous	0.931	56.842	SNAP47	c.367G>T	p.V123L	29	27	-	0	0	0	Deleterious
H	2	NC_029517	3480698	C	G	Non-synonymous	1	60	SETD2	c.7192G>C	p.V2398L	30	0	-	30	0	0	Deleterious
H	2	NC_029517	3504771	C	T	Non-synonymous	1	60	SETD2	c.2429G>A	p.G810D	24	0	-	0	24	0	Deleterious
H	2	NC_029517	3504779	A	C	Non-synonymous	1	60	SETD2	c.2421T>G	p.N807K	22	-	22	0	0	0	Deleterious
H	2	NC_029517	3506262	A	G	Non-synonymous	1	60	SETD2	c.938T>C	p.L313S	21	-	0	21	0	0
H	2	NC_029517	3506878	A	C	Non-synonymous	1	60	SETD2	c.322T>G	p.S108A	21	-	21	0	0	0	Deleterious
H	2	NC_029517	3579342	C	G	Non-synonymous	1	60	NACAD	c.4030C>G	p.Q1344E	20	0	-	20	0	0
H	2	NC_029517	3615078	C	T	Non-synonymous	1	60	LOC107308803	c.439C>T	p.H147Y	20	0	-	0	20	0
H	2	NC_029517	4129046	C	G	Non-synonymous	1	60	DLEC1	c.125C>G	p.P42R	29	0	-	29	0	0	Deleterious
H	2	NC_029517	4130170	A	G	Non-synonymous	1	60	DLEC1	c.269A>G	p.K90R	28	-	0	28	0	0	Deleterious
H	2	NC_029517	4140428	G	A	Non-synonymous	1	60	DLEC1	c.1766G>A	p.C589Y	36	36	0	-	0	0	Deleterious
H	2	NC_029517	4149646	A	G	Non-synonymous	1	60	DLEC1	c.3263A>G	p.K1088R	22	-	0	22	0	0	Deleterious
H	2	NC_029517	4154283	C	T	Non-synonymous	1	60	DLEC1	c.3974C>T	p.S1325F	21	0	-	0	21	0	Deleterious
H	2	NC_029517	4157748	A	G	Non-synonymous	1	60	DLEC1	c.4772A>G	p.D1591G	23	-	0	23	0	0	Deleterious
H	2	NC_029517	4976167	T	A	Non-synonymous	1	60	LOC107308775	c.5472T>A	p.D1824E	24	24	0	0	-	0
H	2	NC_029517	5823420	C	G	Non-synonymous	1	60	KMT2C	c.14226G>C	p.E4742D	24	0	-	24	0	0	Deleterious
H	2	NC_029517	5827676	C	T	Non-synonymous	1	60	KMT2C	c.12747G>A	p.M4249I	30	0	-	0	30	0	Deleterious
H	2	NC_029517	5840165	T	C	Non-synonymous	0.9534	60	KMT2C	c.9464A>G	p.N3155S	43	0	41	0	-	0
H	2	NC_029517	5844314	C	T	Non-synonymous	0.92	44.929	KMT2C	c.7267G>A	p.A2423T	25	0	-	0	23	0	Deleterious
H	2	NC_029517	8507227	C	T	Non-synonymous	0.9736	60	LOC107308898	c.605G>A	p.R202H	38	0	-	0	37	0	Deleterious
H	2	NC_029517	13319622	A	G	Non-synonymous	0.9677	60	SVIL	c.1424T>C	p.V475A	31	-	0	30	0	0
H	2	NC_029517	13326061	T	A	Non-synonymous	1	60	SVIL	c.966A>T	p.R322S	21	21	0	0	-	0	Deleterious
H	2	NC_029517	14605822	G	A	Non-synonymous	1	60	LOC107308953	c.1729G>A	p.G577S	32	32	0	-	0	0
H	2	NC_029517	14719500	C	A	Non-synonymous	1	60	GAD2	c.1737G>T	p.E579D	25	25	-	0	0	0
H	2	NC_029517	17366106	T	C	Non-synonymous	0.9642	60	NSUN6	c.802T>C	p.C268R	28	0	27	0	-	0
H	2	NC_029517	17650723	T	C	Non-synonymous	0.9499	58.037	SLC39A12	c.725A>G	p.N242S	20	0	19	0	-	0	Deleterious
H	2	NC_029517	17698593	G	T	Non-synonymous	0.909	44.216	LOC107309033	c.1739C>A	p.T580N	33	0	0	-	30	0
H	2	NC_029517	17977380	T	C	Non-synonymous	0.9583	60	ST8SIA6	c.271T>C	p.S91P	24	0	23	0	-	0
H	2	NC_029517	18027701	C	G	Non-synonymous	1	60	VIM	c.1137G>C	p.E379D	30	0	-	30	0	0
H	2	NC_029517	18027719	C	A	Non-synonymous	1	60	VIM	c.1119G>T	p.Q373H	34	34	-	0	0	0
H	2	NC_029517	18075033	C	A	Non-synonymous	0.92	44.929	CUBN	c.94C>A	p.Q32K	25	23	-	0	0	0	Deleterious
H	2	NC_029517	18087383	A	G	Non-synonymous	0.9444	60	CUBN	c.1312A>G	p.I438V	36	-	0	34	0	0
H	2	NC_029517	18091582	A	G	Non-synonymous	0.9736	60	CUBN	c.2057A>G	p.H686R	38	-	0	37	0	0
H	2	NC_029517	18147771	T	C	Non-synonymous	1	60	CUBN	c.5228T>C	p.I1743T	23	0	23	0	-	0
H	2	NC_029517	18183967	A	C	Non-synonymous	0.9655	60	CUBN	c.9346A>C	p.N3116H	29	-	28	0	0	0
H	2	NC_029517	19747075	T	C	Non-synonymous	1	60	CFAP69	c.164T>C	p.V55A	20	0	20	0	-	0	Deleterious
H	2	NC_029517	21320683	G	A	Non-synonymous	1	60	LOC107309087	c.823G>A	p.A275T	22	22	0	-	0	0
H	2	NC_029517	24357155	C	T	Non-synonymous	1	60	VWDE	c.4472G>A	p.G1491D	34	0	-	0	34	0	Deleterious
H	2	NC_029517	27048567	A	G	Non-synonymous	1	60	HDAC9	c.2620A>G	p.I874V	30	-	0	30	0	0
H	2	NC_029517	27048590	T	A	Non-synonymous	1	60	HDAC9	c.2643T>A	p.D881E	37	37	0	0	-	0	Deleterious
H	2	NC_029517	29451864	T	G	Non-synonymous	1	60	HNRNPA2B1	c.51A>C	p.R17S	24	0	0	24	-	0
H	2	NC_029517	29451866	TC	GG	Non-synonymous	1	60	HNRNPA2B1	c.48_49delinsCC	p.L16F	24	0	0	24	-	0
H	2	NC_029517	29465346	GGTG	ATAA	Non-synonymous	1	60	CBX3	c.551_554delinsATAA	p.R184_C185delinsNN	24	24	0	-	0	0
H	2	NC_029517	31086012	T	C	Non-synonymous	0.9148	60	PLEKHA8	c.1304T>C	p.L435S	47	0	43	0	-	0	Deleterious
H	2	NC_029517	31421432	G	A	Non-synonymous	0.9166	41.953	RFTN1	c.1699C>T	p.P567S	24	22	0	-	0	0	Deleterious
H	2	NC_029517	37492874	G	A	Non-synonymous	1	60	TOPAZ1	c.944C>T	p.A315V	25	25	0	-	0	0
H	2	NC_029517	37833274	T	C	Non-synonymous	0.9545	60	LOC107309258	c.580T>C	p.F194L	22	0	21	0	-	0	Deleterious
H	2	NC_029517	37833286	A	T	Non-synonymous	0.9499	57.066	LOC107309258	c.592A>T	p.I198F	20	-	0	0	19	0
H	2	NC_029517	38121437	G	A	Non-synonymous	0.9032	38.333	EAF1	c.116C>T	p.A39V	31	28	0	-	0	0	Deleterious
H	2	NC_029517	39275894	G	C	Non-synonymous	0.9499	57.066	LOC107309362	c.1136C>G	p.A379G	20	0	19	-	0	0	Deleterious
H	2	NC_029517	39276471	T	C	Non-synonymous	1	60	LOC107309362	c.559A>G	p.I187V	34	0	34	0	-	0
H	2	NC_029517	39276987	C	A	Non-synonymous	0.9047	33.034	LOC107309362	c.43G>T	p.G15W	21	19	-	0	0	0	Deleterious
H	2	NC_029517	40712825	G	A	Non-synonymous	0.9117	47.16	LOC107309395	c.349G>A	p.G117R	34	31	0	-	0	0
H	2	NC_029517	40712862	C	T	Non-synonymous	1	60	LOC107309395	c.386C>T	p.T129I	29	0	-	0	29	0
H	2	NC_029517	40823481	C	T	Non-synonymous	1	60	SUSD5	c.1627G>A	p.V543I	32	0	-	0	32	0
H	2	NC_029517	40823949	G	A	Non-synonymous	0.9599	60	SUSD5	c.1159C>T	p.L387F	25	24	0	-	0	0	Deleterious
H	2	NC_029517	40824330	T	C	Non-synonymous	1	60	SUSD5	c.778A>G	p.R260G	26	0	26	0	-	0
H	2	NC_029517	40960138	G	A	Non-synonymous	0.9687	60	UBP1	c.164C>T	p.A55V	32	31	0	-	0	0
H	2	NC_029517	40960154	A	G	Non-synonymous	0.9677	60	UBP1	c.148T>C	p.S50P	31	-	0	30	0	0
H	2	NC_029517	40989361	C	T	Non-synonymous	1	60	CLASP2	c.2704G>A	p.G902S	22	0	-	0	22	0	Deleterious
H	2	NC_029517	40989376	CA	TG	Non-synonymous	1	60	CLASP2	c.2688_2689delinsCA	p.G897S	21	0	-	0	21	0
H	2	NC_029517	42062846	A	G	Non-synonymous	1	60	TRANK1	c.7388T>C	p.I2463T	35	-	0	35	0	0	Deleterious
H	2	NC_029517	42064140	T	C	Non-synonymous	1	60	TRANK1	c.6094A>G	p.T2032A	30	0	30	0	-	0	Deleterious
H	2	NC_029517	42116719	T	C	Non-synonymous	1	60	MLH1	c.1268T>C	p.V423A	23	0	23	0	-	0	Deleterious
H	2	NC_029517	46252819	T	C	Non-synonymous	1	60	MOCOS	c.1622T>C	p.L541P	29	0	29	0	-	0	Deleterious
H	2	NC_029517	52380089	A	G	Non-synonymous	1	60	ANKRD33B	c.1261A>G	p.I421V	23	-	0	23	0	0
H	2	NC_029517	56732209	CC	GA	Non-synonymous	1	60	CDH12	c.705_706delinsTC	p.V236L	26	0	-	26	0	0
H	2	NC_029517	60455667	C	G	Non-synonymous	1	60	LOC107309558	c.889C>G	p.L297V	32	0	-	32	0	0
H	2	NC_029517	60455671	G	A	Non-synonymous	1	60	LOC107309558	c.893G>A	p.G298D	32	32	0	-	0	0
H	2	NC_029517	62738614	A	G	Non-synonymous	1	60	TNFRSF11A	c.1342A>G	p.I448V	22	-	0	22	0	0	Deleterious
H	2	NC_029517	65340908	C	T	Non-synonymous	0.9523	60	LOC107309667	c.2528C>T	p.S843L	21	0	-	0	20	0	Deleterious
H	2	NC_029517	65340925	G	A	Non-synonymous	0.9499	57.066	LOC107309667	c.2545G>A	p.D849N	20	19	0	-	0	0	Deleterious
H	2	NC_029517	65340928	G	C	Non-synonymous	0.9499	57.066	LOC107309667	c.2548G>C	p.G850R	20	0	19	-	0	0	Deleterious
H	2	NC_029517	65341027	G	A	Non-synonymous	0.9599	60	LOC107309667	c.2647G>A	p.A883T	25	24	0	-	0	0
H	2	NC_029517	65341043	C	A	Non-synonymous	0.9615	60	LOC107309667	c.2663C>A	p.T888K	26	25	-	0	0	0
H	2	NC_029517	65341062	G	T	Non-synonymous	1	60	LOC107309667	c.2682G>T	p.K894N	21	0	0	-	21	0	Deleterious
H	2	NC_029517	65341378	G	A	Non-synonymous	1	60	LOC107309667	c.2998G>A	p.V1000M	26	26	0	-	0	0	Deleterious
H	2	NC_029517	65341406	A	G	Non-synonymous	1	60	LOC107309667	c.3026A>G	p.Y1009C	20	-	0	20	0	0	Deleterious
H	2	NC_029517	65341408	A	G	Non-synonymous	1	60	LOC107309667	c.3028A>G	p.R1010G	22	-	0	22	0	0	Deleterious
H	2	NC_029517	65560674	A	G	Non-synonymous	1	60	LOC107309584	c.230T>C	p.V77A	21	-	0	21	0	0	Deleterious
H	2	NC_029517	65947752	T	C	Non-synonymous	1	60	GCNT2	c.326T>C	p.I109T	33	0	33	0	-	0
H	2	NC_029517	65947799	T	G	Non-synonymous	1	60	GCNT2	c.373T>G	p.S125A	30	0	0	30	-	0
H	2	NC_029517	65947803	A	T	Non-synonymous	1	60	GCNT2	c.377A>T	p.Y126F	30	-	0	0	30	0
H	2	NC_029517	65947976	A	G	Non-synonymous	1	60	GCNT2	c.550A>G	p.T184A	22	-	0	22	0	0
H	2	NC_029517	65948030	A	C	Non-synonymous	1	60	GCNT2	c.604A>C	p.N202H	20	-	20	0	0	0
H	2	NC_029517	65948064	A	G	Non-synonymous	1	60	GCNT2	c.638A>G	p.Q213R	22	-	0	22	0	0
H	2	NC_029517	65948079	C	A	Non-synonymous	1	60	GCNT2	c.653C>A	p.A218E	23	23	-	0	0	0
H	2	NC_029517	65950768	A	C	Non-synonymous	1	60	GCNT2	c.872A>C	p.D291A	26	-	26	0	0	0
H	2	NC_029517	65950797	G	A	Non-synonymous	0.92	44.929	GCNT2	c.901G>A	p.A301T	25	23	0	-	0	0
H	2	NC_029517	66072344	T	A	Non-synonymous	1	60	NEDD9	c.713A>T	p.E238V	25	25	0	0	-	0
H	2	NC_029517	66383208	A	G	Non-synonymous	1	60	HIVEP1	c.3256A>G	p.T1086A	32	-	0	32	0	0
H	2	NC_029517	66383526	G	A	Non-synonymous	1	60	HIVEP1	c.3574G>A	p.V1192I	25	25	0	-	0	0
H	2	NC_029517	66383952	A	G	Non-synonymous	0.9655	60	HIVEP1	c.4000A>G	p.I1334V	29	-	0	28	1	0
H	2	NC_029517	66384961	G	A	Non-synonymous	1	60	HIVEP1	c.5009G>A	p.R1670K	42	42	0	-	0	0
H	2	NC_029517	67469542	A	-	Frameshift	1	60	GMPR	c.107delT	p.F36fs	23	-	0	0	0	23
H	2	NC_029517	67469558	-	C	Frameshift	1	60	GMPR	c.90_91insG	p.T31fs	24	0	24	0	0	0
H	2	NC_029517	68367584	C	G	Non-synonymous	1	60	RANBP9	c.47C>G	p.P16R	21	0	-	21	0	0
H	2	NC_029517	68425475	A	G	Non-synonymous	1	60	KIF13A	c.5806T>C	p.W1936R	43	-	0	43	0	0
H	2	NC_029517	70924335	TCT	GTC	Non-synonymous	0.9365	42.023	LOC107309737	c.1430_1432delinsGAC	p.Q477_K478delinsRQ	21	0	0	19	-	0
H	2	NC_029517	70924914	T	C	Non-synonymous	1	60	LOC107309737	c.853A>G	p.T285A	26	0	26	0	-	0
H	2	NC_029517	72256115	C	G	Non-synonymous	1	60	KCNG2	c.294C>G	p.D98E	28	0	-	28	0	0
H	2	NC_029517	72256119	C	A	Non-synonymous	1	60	KCNG2	c.298C>A	p.L100I	26	26	-	0	0	0
H	2	NC_029517	72256147	CA	GC	Non-synonymous	1	60	KCNG2	c.326_327delinsGC	p.T109S	20	0	-	20	0	0
H	2	NC_029517	73031807	G	A	Non-synonymous	1	60	ICE1	c.5764G>A	p.E1922K	32	32	0	-	0	0	Deleterious
H	2	NC_029517	73237806	C	G	Non-synonymous	1	60	TNS3	c.3487C>G	p.P1163A	29	0	-	29	0	0	Deleterious
H	2	NC_029517	73644136	T	C	Non-synonymous	1	60	LOC107309798	c.1040T>C	p.L347P	20	0	20	0	-	0
H	2	NC_029517	73644146	A	C	No-stop	1	60	LOC107309798	c.1050A>C	p..350Cext.?	23	-	23	0	0	0
H	2	NC_029517	77455226	A	C	Non-synonymous	1	60	LOC107309866	c.415A>C	p.I139L	27	-	27	0	0	0
H	2	NC_029517	77455421	T	A	Non-synonymous	1	60	LOC107309866	c.610T>A	p.C204S	31	31	0	0	-	0	Deleterious
H	2	NC_029517	77480111	T	G	Non-synonymous	1	60	LOC107309863	c.32T>G	p.I11S	23	0	0	23	-	0	Deleterious
H	2	NC_029517	78863457	C	T	Non-synonymous	1	60	AVL9	c.1015G>A	p.V339I	24	0	-	0	24	0	Deleterious
H	2	NC_029517	79260568	G	C	Non-synonymous	1	60	CCDC129	c.2855C>G	p.T952S	26	0	26	-	0	0
H	2	NC_029517	79268776	A	T	Non-synonymous	1	60	CCDC129	c.1813T>A	p.C605S	20	-	0	0	20	0
H	2	NC_029517	88327143	A	G	Non-synonymous	1	60	PIEZO2	c.8066A>G	p.E2689G	23	-	0	23	0	0	Deleterious
H	2	NC_029517	88852603	A	G	Non-synonymous	1	60	ANKRD12	c.3680T>C	p.V1227A	27	-	0	27	0	0
H	2	NC_029517	88988654	T	A	Non-synonymous	0.9047	33.034	MTCL1	c.4732A>T	p.S1578C	21	19	0	0	-	0
H	2	NC_029517	88988930	A	T	Non-synonymous	1	60	MTCL1	c.4456T>A	p.C1486S	22	-	0	0	22	0
H	2	NC_029517	90345740	AC	TT	Non-synonymous	1	60	EPB41L3	c.453_454delinsTT	p.L151F	23	-	0	0	23	0
H	2	NC_029517	90834409	A	G	Non-synonymous	1	60	DLGAP1	c.1067A>G	p.E356G	21	-	0	21	0	0
H	2	NC_029517	92938998	A	G	Non-synonymous	1	60	TMEM241	c.7T>C	p.C3R	24	-	0	24	0	0	Deleterious
H	2	NC_029517	93273026	C	T	Non-synonymous	0.9166	41.953	LOC107310095	c.74C>T	p.A25V	24	0	-	0	22	0
H	2	NC_029517	96567734	C	T	Non-synonymous	0.9523	60	CCDC178	c.80G>A	p.C27Y	21	0	-	0	20	0	Deleterious
H	2	NC_029517	96704653	T	C	Non-synonymous	1	60	ASXL3	c.1694T>C	p.V565A	23	0	23	0	-	0
H	2	NC_029517	96710281	C	A	Non-synonymous	0.9393	60	ASXL3	c.4529C>A	p.P1510Q	33	31	-	0	0	0
H	2	NC_029517	97527867	C	T	Non-synonymous	0.9166	41.953	PRKDC	c.12364G>A	p.V4122I	24	0	-	0	22	0	Deleterious
H	2	NC_029517	100450650	C	T	Non-synonymous	1	60	TGS1	c.209C>T	p.T70M	20	0	-	0	20	0	Deleterious
H	2	NC_029517	100452930	TA	AG	Non-synonymous	1	60	TGS1	c.892_893delinsAG	p.Y298S	25	25	0	0	-	0
H	2	NC_029517	100453057	G	A	Non-synonymous	1	60	TGS1	c.1019G>A	p.S340N	22	22	0	-	0	0	Deleterious
H	2	NC_029517	100453084	A	G	Non-synonymous	1	60	TGS1	c.1046A>G	p.K349R	36	-	0	36	0	0	Deleterious
H	2	NC_029517	100457890	G	A	Non-synonymous	0.9259	50.883	TGS1	c.1724G>A	p.S575N	27	25	0	-	0	0
H	2	NC_029517	100457925	A	C	Non-synonymous	1	60	TGS1	c.1759A>C	p.T587P	21	-	21	0	0	0
H	2	NC_029517	100457957	AT	GA	Non-synonymous	0.9565	60	TGS1	c.1791_1792delinsGA	p.S598T	23	-	0	22	0	0
H	2	NC_029517	101334257	G	A	Non-synonymous	1	60	SDCBP	c.194G>A	p.S65N	30	30	0	-	0	0	Deleterious
H	2	NC_029517	102216219	C	T	Non-synonymous	1	60	CHD7	c.3454C>T	p.L1152F	32	0	-	0	32	0	Deleterious
H	2	NC_029517	104237271	A	G	Non-synonymous	1	60	ADHFE1	c.343A>G	p.N115D	22	-	0	22	0	0	Deleterious
H	2	NC_029517	104237643	TG	CA	Non-synonymous	1	60	ADHFE1	c.564_565delinsCA	p.V189I	20	0	20	0	-	0
H	2	NC_029517	104480618	C	G	Non-synonymous	0.913	38.979	CSPP1	c.3387C>G	p.H1129Q	23	0	-	21	0	0
H	2	NC_029517	104481374	TG	CA	Non-synonymous	0.9772	60	CSPP1	c.3462_3463delinsCA	p.V1155I	22	0	22	0	-	0
H	2	NC_029517	104481382	C	T	Non-synonymous	1	60	CSPP1	c.3470C>T	p.P1157L	22	0	-	0	22	0	Deleterious
H	2	NC_029517	105394046	G	A	Non-synonymous	1	60	SULF1	c.3128G>A	p.R1043H	33	33	0	-	0	0	Deleterious
H	2	NC_029517	105394053	A	C	Non-synonymous	1	60	SULF1	c.3135A>C	p.E1045D	32	-	32	0	0	0	Deleterious
H	2	NC_029517	106856879	C	G	Non-synonymous	1	60	STAU2	c.965G>C	p.G322A	22	0	-	22	0	0	Deleterious
H	2	NC_029517	112606293	C	T	Non-synonymous	1	60	NBN	c.1993G>A	p.G665S	33	0	-	0	33	0	Deleterious
H	2	NC_029517	114422691	-	CTTCTGTAT	Inframe insertion, disruptive	0.9565	60	LOC107310350	c.733_734insCTTCTGTAT	p.A245delinsASVS	23	0	22	0	0	1
H	2	NC_029517	115498725	C	T	Non-synonymous	0.92	44.929	NIPAL2	c.760G>A	p.V254M	25	0	-	0	23	0
H	2	NC_029517	116954282	C	T	Non-synonymous	1	60	DCSTAMP	c.59G>A	p.R20K	27	0	-	0	27	0	Deleterious
H	2	NC_029517	117607767	C	T	Non-synonymous	0.92	47.389	LOC107310467	c.398G>A	p.R133Q	25	0	-	0	23	0
H	2	NC_029517	117704780	A	C	Non-synonymous	0.923	47.906	RRM2B	c.77A>C	p.E26A	26	-	24	0	0	0	Deleterious
H	2	NC_029517	122125484	A	T	Non-synonymous	1	60	RAD21	c.1093T>A	p.S365T	24	-	0	0	24	0	Deleterious
H	2	NC_029517	123406982	T	C	Non-synonymous	1	60	MTBP	c.788T>C	p.V263A	29	0	29	0	-	0	Deleterious
H	2	NC_029517	124594686	T	C	Non-synonymous	0.9615	60	FER1L6	c.562T>C	p.Y188H	26	0	25	0	-	0	Deleterious
H	2	NC_029517	124809954	G	T	Non-synonymous	0.9499	60	TATDN1	c.568C>A	p.L190I	40	0	0	-	38	0	Deleterious
H	2	NC_029517	127507741	G	A	Non-synonymous	0.9523	60	OC90	c.584C>T	p.P195L	21	20	0	-	0	0	Deleterious
H	2	NC_029517	130232277	T	G	Non-synonymous	1	60	COL22A1	c.2176A>C	p.T726P	38	0	0	38	-	0
H	2	NC_029517	130402456	C	T	Non-synonymous	1	60	LOC107310584	c.697G>A	p.V233I	25	0	-	0	25	0
H	2	NC_029517	133923336	C	T	Non-synonymous	1	60	ZC3H3	c.2602G>A	p.A868T	32	0	-	0	32	0
H	2	NC_029517	133924773	CC	AT	Non-synonymous	1	60	ZC3H3	c.2504_2505delinsAT	p.W835Y	22	22	-	0	0	0
H	2	NC_029517	133949835	A	G	Non-synonymous	1	60	ZC3H3	c.1910T>C	p.L637S	24	-	0	24	0	0
H	2	NC_029517	134048498	T	C	Non-synonymous	1	60	ZC3H3	c.935A>G	p.N312S	32	0	32	0	-	0
H	2	NC_029517	134049146	C	T	Non-synonymous	1	60	ZC3H3	c.287G>A	p.S96N	29	0	-	0	29	0
H	2	NC_029517	134077288	G	A	No-start	1	60	LOC107310621	c.3G>A	p.M1?	21	21	0	-	0	0	Deleterious
H	2	NC_029517	134085882	C	G	Non-synonymous	1	60	LOC107310621	c.2005C>G	p.Q669E	30	0	-	30	0	0	Deleterious
H	2	NC_029517	134103428	T	C	Non-synonymous	1	60	EEF1D	c.1274A>G	p.K425R	26	0	26	0	-	0	Deleterious
H	2	NC_029517	134105394	T	C	Non-synonymous	1	60	EEF1D	c.496A>G	p.I166V	20	0	20	0	-	0	Deleterious
H	2	NC_029517	134122509	T	C	Non-synonymous	1	60	TSTA3	c.17A>G	p.E6G	20	0	20	0	-	0	Deleterious
H	2	NC_029517	632880	A	T	Non-synonymous	1	60	MAP4	c.3182A>T	p.D1061V	21	-	0	0	21	0	Deleterious
H	2	NC_029517	12662423	A	G	Non-synonymous	0.9354	60	NRP1	c.2134A>G	p.I712V	31	-	0	29	0	0	Deleterious
H	2	NC_029517	92355777	C	A	Non-synonymous	1	60	GREB1L	c.250C>A	p.H84N	26	26	-	0	0	0	Deleterious
H	3	NC_029518	1784895	T	C	No-start	1	60	LOC107310703	c.2T>C	p.M1?	29	0	29	0	-	0	Deleterious
H	3	NC_029518	1796269	T	C	Non-synonymous	1	60	LOC107310703	c.37T>C	p.S13P	21	0	21	0	-	0	Deleterious
H	3	NC_029518	2344565	C	T	Non-synonymous	1	60	LOC107310692	c.2615G>A	p.R872K	20	0	-	0	20	0	Deleterious
H	3	NC_029518	3594042	T	C	Non-synonymous	1	60	LOC107310746	c.718T>C	p.C240R	25	0	25	0	-	0	Deleterious
H	3	NC_029518	4625817	G	C	Non-synonymous	0.913	38.979	BUB1	c.2228C>G	p.T743R	23	0	21	-	0	0	Deleterious
H	3	NC_029518	4634262	T	C	Non-synonymous	0.9729	60	BUB1	c.881A>G	p.K294R	37	0	36	0	-	0	Deleterious
H	3	NC_029518	5482528	T	C	Non-synonymous	0.9565	60	REL	c.1588A>G	p.T530A	23	0	22	0	-	0	Deleterious
H	3	NC_029518	5482600	A	G	Non-synonymous	1	60	REL	c.1516T>C	p.S506P	27	-	0	27	0	0	Deleterious
H	3	NC_029518	7241716	TC	CT	Non-synonymous	1	60	PPP4R3B	c.765_766delinsCT	p.P256S	25	0	25	0	-	0
H	3	NC_029518	10972593	G	T	Non-synonymous	1	60	ISM1	c.1294C>A	p.H432N	24	0	0	-	24	0	Deleterious
H	3	NC_029518	11950227	G	T	Non-synonymous	0.9615	60	ANKEF1	c.305C>A	p.T102K	26	0	0	-	25	0
H	3	NC_029518	11994616	T	G	Non-synonymous	0.9333	59.823	LOC107310939	c.376A>C	p.I126L	30	0	0	28	-	0	Deleterious
H	3	NC_029518	12081141	G	A	Non-synonymous	1	60	PAK7	c.1264G>A	p.V422I	26	26	0	-	0	0	Deleterious
H	3	NC_029518	12768138	G	C	Non-synonymous	1	60	HAO1	c.715G>C	p.V239L	21	0	21	-	0	0
H	3	NC_029518	13354786	A	T	Non-synonymous	0.9565	60	LRRN4	c.1132A>T	p.T378S	23	-	1	0	22	0
H	3	NC_029518	13355768	C	A	Non-synonymous	1	60	LRRN4	c.2114C>A	p.A705E	22	22	-	0	0	0	Deleterious
H	3	NC_029518	14583257	T	A	Non-synonymous	1	60	THUMPD2	c.1346A>T	p.D449V	31	31	0	0	-	0	Deleterious
H	3	NC_029518	14583260	G	C	Non-synonymous	1	60	THUMPD2	c.1343C>G	p.A448G	31	0	31	-	0	0	Deleterious
H	3	NC_029518	14901428	A	G	Non-synonymous	1	60	ACBD3	c.982A>G	p.T328A	22	-	0	22	0	0
H	3	NC_029518	14932933	C	G	Non-synonymous	1	60	SDE2	c.949C>G	p.Q317E	28	0	-	28	0	0
H	3	NC_029518	15745124	A	G	Non-synonymous	1	60	HHIPL2	c.1991A>G	p.Q664R	27	-	0	27	0	0	Deleterious
H	3	NC_029518	15745153	T	C	Non-synonymous	1	60	HHIPL2	c.2020T>C	p.S674P	24	0	24	0	-	0
H	3	NC_029518	15745159	A	G	Non-synonymous	1	60	HHIPL2	c.2026A>G	p.T676A	22	-	0	22	0	0	Deleterious
H	3	NC_029518	16353169	A	T	Non-synonymous	0.9032	38.333	RAB3GAP2	c.2505A>T	p.R835S	31	-	0	0	28	0	Deleterious
H	3	NC_029518	18320502	C	G	Non-synonymous	1	60	KCNK2	c.900G>C	p.L300F	33	0	-	33	0	0
H	3	NC_029518	18602987	GC	AG	Non-synonymous	1	60	PTPN14	c.3204_3205delinsAG	p.Q1069E	20	20	0	-	0	0
H	3	NC_029518	18602990	A	T	Non-synonymous	1	60	PTPN14	c.3207A>T	p.Q1069H	20	-	0	0	20	0	Deleterious
H	3	NC_029518	19161362	C	A	Non-synonymous	1	60	ANGEL2	c.332C>A	p.P111Q	24	24	-	0	0	0	Deleterious
H	3	NC_029518	19433235	CCA	TTG	Non-synonymous	1	60	DTL	c.1941_1943delinsCAA	p.G648N	23	0	-	0	23	0
H	3	NC_029518	20225203	A	T	Non-synonymous	1	60	TRERF1	c.635T>A	p.L212Q	24	-	0	0	24	0
H	3	NC_029518	20225207	T	G	Non-synonymous	1	60	TRERF1	c.631A>C	p.K211Q	25	0	0	25	-	0
H	3	NC_029518	20225221	C	T	Non-synonymous	1	60	TRERF1	c.617G>A	p.S206N	22	0	-	0	22	0
H	3	NC_029518	27115463	C	T	Non-synonymous	1	60	CMTR1	c.28G>A	p.G10S	21	0	-	0	21	0	Deleterious
H	3	NC_029518	27141697	C	G	Non-synonymous	1	60	AARS2	c.2727C>G	p.S909R	25	0	-	25	0	0
H	3	NC_029518	27155829	C	A	Non-synonymous	1	60	TCTE1	c.440C>A	p.T147K	22	22	-	0	0	0	Deleterious
H	3	NC_029518	29319859	-	T	Frameshift	1	60	LOC107311219	c.118_119insT	p.I40fs	20	0	0	0	20	0
H	3	NC_029518	30234971	C	T	Non-synonymous	0.923	47.906	QPCT	c.68C>T	p.T23M	26	0	-	0	24	0	Deleterious
H	3	NC_029518	30454727	T	G	Non-synonymous	0.9285	53.862	KIF28P	c.1272T>G	p.H424Q	28	0	0	26	-	0
H	3	NC_029518	30461454	C	G	Non-synonymous	1	60	KIF28P	c.2201C>G	p.S734C	31	0	-	31	0	0	Deleterious
H	3	NC_029518	30462808	A	G	Non-synonymous	1	60	KIF28P	c.2302A>G	p.K768E	20	-	0	20	0	0	Deleterious
H	3	NC_029518	32740936	C	A	Non-synonymous	1	60	CHRM3	c.696G>T	p.L232F	21	21	-	0	0	0
H	3	NC_029518	33564298	T	G	Non-synonymous	1	60	RYR2	c.2382A>C	p.L794F	30	0	0	30	-	0	Deleterious
H	3	NC_029518	33830651	CAG	TTT	Non-synonymous	1	60	ACTN2	c.994_996delinsAAA	p.L332K	20	0	-	0	20	0
H	3	NC_029518	35953173	G	A	Non-synonymous	1	60	CCSAP	c.587C>T	p.A196V	28	28	0	-	0	0	Deleterious
H	3	NC_029518	36044204	T	C	Non-synonymous	1	60	URB2	c.4426T>C	p..1476R	37	0	37	0	-	0
H	3	NC_029518	40822933	T	A	Non-synonymous	1	60	LOC107311523	c.1391T>A	p.V464E	26	26	0	0	-	0
H	3	NC_029518	40868213	A	T	Non-synonymous	1	60	SLC22A3	c.703T>A	p.F235I	25	-	0	0	25	0
H	3	NC_029518	41214924	G	T	Non-synonymous	1	60	FNDC1	c.389C>A	p.A130E	24	0	0	-	24	0
H	3	NC_029518	43357143	A	C	Non-synonymous	1	60	KATNA1	c.711T>G	p.D237E	43	-	43	0	0	0
H	3	NC_029518	43381468	A	G	Non-synonymous	1	60	LATS1	c.1240T>C	p.S414P	21	-	0	21	0	0	Deleterious
H	3	NC_029518	43381572	A	G	Non-synonymous	1	60	LATS1	c.1136T>C	p.L379P	21	-	0	21	0	0	Deleterious
H	3	NC_029518	43789287	C	T	Non-synonymous	1	60	PLEKHG1	c.1835C>T	p.T612I	29	0	-	0	29	0	Deleterious
H	3	NC_029518	43794432	T	A	Non-synonymous	0.9565	60	PLEKHG1	c.3826T>A	p.S1276T	23	22	0	0	-	0	Deleterious
H	3	NC_029518	43984888	A	G	Non-synonymous	1	60	AKAP12	c.4421A>G	p.E1474G	29	-	0	29	0	0
H	3	NC_029518	43984962	G	A	Non-synonymous	0.9615	60	AKAP12	c.4495G>A	p.A1499T	26	25	0	-	0	0	Deleterious
H	3	NC_029518	43985893	T	C	Non-synonymous	1	60	AKAP12	c.5426T>C	p.L1809P	26	0	26	0	-	0
H	3	NC_029518	43985929	T	C	Non-synonymous	1	60	AKAP12	c.5462T>C	p.M1821T	26	0	26	0	-	0	Deleterious
H	3	NC_029518	44085651	A	C	Non-synonymous	0.9599	60	CCDC170	c.2102A>C	p.D701A	25	-	24	0	0	0	Deleterious
H	3	NC_029518	45272565	C	A	Non-synonymous	1	60	CNKSR3	c.87G>T	p.E29D	29	29	-	0	0	0
H	3	NC_029518	45272649	A	C	No-start	1	60	CNKSR3	c.3T>G	p.L1?	20	-	20	0	0	0
H	3	NC_029518	45662604	A	G	Non-synonymous	1	60	TIAM2	c.5009A>G	p.E1670G	27	-	0	27	0	0	Deleterious
H	3	NC_029518	47196443	A	C	Non-synonymous	1	60	TAGAP	c.1391A>C	p.N464T	33	-	33	0	0	0	Deleterious
H	3	NC_029518	47251082	G	A	Non-synonymous	1	60	PLAGL1	c.2227G>A	p.A743T	31	31	0	-	0	0
H	3	NC_029518	49117021	C	T	Non-synonymous	0.9047	33.034	NHSL1	c.134C>T	p.A45V	21	0	-	0	19	0
H	3	NC_029518	49166620	T	C	Non-synonymous	1	60	NHSL1	c.1979T>C	p.V660A	26	0	26	0	-	0
H	3	NC_029518	49173673	A	G	Non-synonymous	1	60	NHSL1	c.5075A>G	p.Q1692R	21	-	0	21	0	0	Deleterious
H	3	NC_029518	49895718	A	G	Non-synonymous	1	60	LOC107311664	c.1349T>C	p.V450A	29	-	0	29	0	0	Deleterious
H	3	NC_029518	49947746	C	T	Non-synonymous	0.9655	60	MTFR2	c.200C>T	p.A67V	29	0	-	0	28	0	Deleterious
H	3	NC_029518	49947830	C	A	Non-synonymous	0.9142	50.107	MTFR2	c.284C>A	p.P95H	35	32	-	0	0	0	Deleterious
H	3	NC_029518	49950795	A	G	Non-synonymous	1	60	MTFR2	c.872A>G	p.N291S	37	-	0	37	0	0
H	3	NC_029518	52364634	C	T	Non-synonymous	1	60	TMEM200A	c.658G>A	p.A220T	20	0	-	0	20	0
H	3	NC_029518	52443874	-	C	Frameshift	1	60	SAMD3	c.49_50insC	p.N17fs	42	0	42	0	0	0
H	3	NC_029518	52805696	C	T	Non-synonymous	1	60	LAMA2	c.3349G>A	p.V1117I	29	0	-	0	29	0
H	3	NC_029518	53474160	C	G	Non-synonymous	1	60	PTPRK	c.2715C>G	p.H905Q	29	0	-	29	0	0
H	3	NC_029518	53539753	A	G	Non-synonymous	0.9428	60	THEMIS	c.1474A>G	p.M492V	35	-	0	33	0	0
H	3	NC_029518	53539759	A	G	Non-synonymous	0.9411	60	THEMIS	c.1480A>G	p.R494G	34	-	0	32	0	0
H	3	NC_029518	53663316	C	G	Non-synonymous	1	60	KIAA0408	c.914C>G	p.S305C	29	0	-	29	0	0	Deleterious
H	3	NC_029518	55393104	G	A	Non-synonymous	0.9024	47.289	TRDN	c.1417G>A	p.V473I	41	37	0	-	0	0
H	3	NC_029518	55601417	C	T	Non-synonymous	1	60	SMPDL3A	c.1346G>A	p.S449N	31	0	-	0	31	0	Deleterious
H	3	NC_029518	60101025	G	A	Non-synonymous	1	60	TRAF3IP2	c.386G>A	p.R129Q	20	20	0	-	0	0	Deleterious
H	3	NC_029518	60212158	T	C	Non-synonymous	1	60	REV3L	c.4339T>C	p.S1447P	44	0	44	0	-	0
H	3	NC_029518	60262492	A	T	Non-synonymous	1	60	SLC16A10	c.1396T>A	p.S466T	32	-	0	0	32	0
H	3	NC_029518	60555143	TG	CA	Non-synonymous	1	60	DDO	c.363_364delinsCA	p.A122T	31	0	31	0	-	0
H	3	NC_029518	68696537	T	C	Non-synonymous	1	60	BACH2	c.1283T>C	p.L428S	25	0	25	0	-	0
H	3	NC_029518	68739878	T	C	Non-synonymous	1	60	CASP8AP2	c.2065A>G	p.I689V	26	0	26	0	-	0
H	3	NC_029518	68797163	A	G	Non-synonymous	1	60	MDN1	c.9733A>G	p.I3245V	20	-	0	20	0	0	Deleterious
H	3	NC_029518	68797165	A	G	Non-synonymous	1	60	MDN1	c.9735A>G	p.I3245M	21	-	0	21	0	0	Deleterious
H	3	NC_029518	70036457	CAG	---	Inframe deletion, conservative	0.971	60	SYNCRIP	c.1786_1788delCAG	p.Q596del	22	0	-	0	0	22
H	3	NC_029518	70036471	CT	TC	Non-synonymous	1	60	SYNCRIP	c.1800_1801delinsTC	p.Y601H	22	0	-	0	22	0
H	3	NC_029518	70036475	G	T	Non-synonymous	1	60	SYNCRIP	c.1804G>T	p.A602S	21	0	0	-	21	0	Deleterious
H	3	NC_029518	70036501	C	A	Non-synonymous	1	60	SYNCRIP	c.1830C>A	p.D610E	20	20	-	0	0	0	Deleterious
H	3	NC_029518	70207513	A	G	No-start	1	60	LOC107311947	c.2T>C	p.M1?	23	-	0	23	0	0	Deleterious
H	3	NC_029518	70383587	G	A	Non-synonymous	1	60	TBX18	c.1274G>A	p.S425N	25	25	0	-	0	0
H	3	NC_029518	73365619	AA	GG	Non-synonymous	1	60	IMPG1	c.2154_2155delinsGG	p.T719A	28	-	0	28	0	0
H	3	NC_029518	74835754	T	A	Non-synonymous	1	60	RIMS1	c.3662A>T	p.E1221V	20	20	0	0	-	0	Deleterious
H	3	NC_029518	75437956	C	T	Non-synonymous	1	60	SDHAF4	c.179G>A	p.R60K	21	0	-	0	21	0	Deleterious
H	3	NC_029518	75457901	C	T	Non-synonymous	1	60	FAM135A	c.2738G>A	p.R913H	38	0	-	0	38	0
H	3	NC_029518	75458330	A	G	Non-synonymous	1	60	FAM135A	c.2309T>C	p.V770A	24	-	0	24	0	0
H	3	NC_029518	77362818	A	G	Non-synonymous	0.9354	60	LOC107312070	c.535A>G	p.N179D	31	-	0	29	0	0
H	3	NC_029518	79529184	A	T	Non-synonymous	1	60	DST	c.24235A>T	p.T8079S	27	-	0	0	27	0	Deleterious
H	3	NC_029518	80709245	A	G	Non-synonymous	1	60	LOC107312125	c.218A>G	p.N73S	34	-	0	34	0	0
H	3	NC_029518	80712164	C	G	Non-synonymous	1	60	LOC107312125	c.573C>G	p.I191M	27	0	-	27	0	0
H	3	NC_029518	80712199	AG	CA	Non-synonymous	1	60	LOC107312125	c.608_609delinsCA	p.Q203P	35	-	35	0	0	0
H	3	NC_029518	85461500	G	A	Non-synonymous	1	60	TRAPPC12	c.947G>A	p.G316E	25	25	0	-	0	0	Deleterious
H	3	NC_029518	85510311	GG	--	Frameshift	1	60	ADI1	c.436_437delCC	p.P146fs	27	0	0	-	0	27
H	3	NC_029518	86728054	T	C	Non-synonymous	1	60	RSAD2	c.314T>C	p.V105A	24	0	24	0	-	0
H	3	NC_029518	87562794	C	T	Non-synonymous	0.9512	60	KIDINS220	c.5216G>A	p.R1739Q	41	0	-	0	39	0
H	3	NC_029518	87577213	G	A	Non-synonymous	0.9333	59.823	KIDINS220	c.3197C>T	p.T1066M	30	28	0	-	0	0
H	3	NC_029518	87595042	T	G	Non-synonymous	1	60	KIDINS220	c.2069A>C	p.E690A	21	0	0	21	-	0
H	3	NC_029518	88609790	T	C	Non-synonymous	1	60	C3H2orf50	c.131T>C	p.I44T	25	0	25	0	-	0	Deleterious
H	3	NC_029518	88609798	G	A	Non-synonymous	1	60	C3H2orf50	c.139G>A	p.G47R	24	24	0	-	0	0	Deleterious
H	3	NC_029518	90101553	G	C	Non-synonymous	1	60	NBAS	c.6912C>G	p.N2304K	26	0	26	-	0	0	Deleterious
H	3	NC_029518	90154502	A	C	Non-synonymous	1	60	NBAS	c.5740T>G	p.F1914V	25	-	25	0	0	0	Deleterious
H	3	NC_029518	91403624	A	G	Non-synonymous	0.9615	60	GEN1	c.2335A>G	p.I779V	26	-	0	25	0	0	Deleterious
H	3	NC_029518	91403703	G	T	Non-synonymous	0.9629	60	GEN1	c.2414G>T	p.S805I	27	0	0	-	26	0	Deleterious
H	3	NC_029518	91429204	T	A	Non-synonymous	0.9361	60	LOC107312240	c.2044A>T	p.N682Y	47	44	3	0	-	0
H	3	NC_029518	91432058	C	T	Non-synonymous	0.909	36.006	LOC107312240	c.1283G>A	p.R428H	22	0	-	0	20	0
H	3	NC_029518	91434648	G	C	Non-synonymous	0.9285	53.862	LOC107312240	c.480C>G	p.I160M	28	0	26	-	0	0	Deleterious
H	3	NC_029518	95232007	A	G	Non-synonymous	0.9166	53.054	ZNF512	c.737A>G	p.H246R	36	-	0	33	0	0
H	3	NC_029518	95962851	A	C	Non-synonymous	1	60	LOC107312405	c.208A>C	p.M70L	34	-	34	0	0	0
H	3	NC_029518	96007611	T	C	Non-synonymous	1	60	ESCO2	c.764A>G	p.K255R	27	0	27	0	-	0
H	3	NC_029518	96007773	TT	CC	Non-synonymous	0.909	36.006	ESCO2	c.601_602delinsGG	p.N201G	22	0	20	0	-	0
H	3	NC_029518	96117398	A	G	Non-synonymous	1	60	OTOF	c.131A>G	p.N44S	25	-	0	25	0	0	Deleterious
H	3	NC_029518	96140543	T	C	Non-synonymous	0.9583	60	OTOF	c.3811T>C	p.C1271R	24	1	23	0	-	0
H	3	NC_029518	96155827	T	G	Non-synonymous	1	60	DRC1	c.213T>G	p.D71E	24	0	0	24	-	0
H	3	NC_029518	96159308	G	A	Non-synonymous	1	60	DRC1	c.860G>A	p.R287Q	21	21	0	-	0	0
H	3	NC_029518	96945232	C	T	Non-synonymous	0.9375	60	KIF13B	c.5015G>A	p.S1672N	32	0	-	0	30	0	Deleterious
H	3	NC_029518	96945247	C	G	Non-synonymous	0.9062	41.274	KIF13B	c.5000G>C	p.S1667T	32	0	-	29	0	0
H	3	NC_029518	97848515	A	G	Non-synonymous	1	60	BLK	c.238A>G	p.I80V	22	-	0	22	0	0
H	3	NC_029518	97859404	C	A	Non-synonymous	1	60	BLK	c.1432C>A	p.L478M	20	20	-	0	0	0
H	3	NC_029518	98157856	TGG	CAA	Non-synonymous	0.9466	49.952	PKHD1	c.1444_1446delinsCAA	p.W482Q	25	0	25	0	-	0
H	3	NC_029518	98164132	C	G	Non-synonymous	1	60	PKHD1	c.2725C>G	p.L909V	20	0	-	20	0	0	Deleterious
H	3	NC_029518	98169333	T	C	Non-synonymous	1	60	PKHD1	c.3491T>C	p.M1164T	24	0	24	0	-	0	Deleterious
H	3	NC_029518	98173094	A	G	Non-synonymous	1	60	PKHD1	c.4918A>G	p.T1640A	23	-	0	23	0	0
H	3	NC_029518	98173115	G	A	Non-synonymous	0.923	47.906	PKHD1	c.4939G>A	p.D1647N	26	24	0	-	0	0	Deleterious
H	3	NC_029518	98173700	T	C	Non-synonymous	1	60	PKHD1	c.5369T>C	p.V1790A	21	0	21	0	-	0	Deleterious
H	3	NC_029518	98178453	A	G	Non-synonymous	0.9499	57.066	PKHD1	c.5489A>G	p.H1830R	20	-	0	19	0	0	Deleterious
H	3	NC_029518	98310078	G	A	Non-synonymous	1	60	PKHD1	c.10496G>A	p.R3499K	36	36	0	-	0	0	Deleterious
H	3	NC_029518	98325369	G	A	Non-synonymous	1	60	PKHD1	c.11639G>A	p.R3880H	39	39	0	-	0	0	Deleterious
H	3	NC_029518	99222887	G	C	Non-synonymous	0.923	47.906	LOC107312450	c.1384G>C	p.A462P	26	0	24	-	0	0
H	3	NC_029518	99231007	A	G	Non-synonymous	1	60	LOC107312449	c.1025A>G	p.H342R	20	-	0	20	0	0
H	3	NC_029518	99242298	A	G	Non-synonymous	1	60	MUT	c.74A>G	p.H25R	29	-	0	29	0	0	Deleterious
H	3	NC_029518	99269416	T	C	Non-synonymous	1	60	LOC107312446	c.176T>C	p.V59A	20	0	20	0	-	0	Deleterious
H	3	NC_029518	99288620	-	G	Frameshift	0.9047	50.48	CDC5L	c.1193_1194insG	p.V398fs	21	0	0	19	0	2
H	3	NC_029518	74377695	A	G	Non-synonymous	1	60	MB21D1	c.1180A>G	p.N394D	36	-	0	36	0	0
H	3	NC_029518	98310246	A	T	Non-synonymous	1	60	PKHD1	c.10664A>T	p.Y3555F	30	-	0	0	30	0	Deleterious
H	4	NC_029519	123824	A	C	Non-synonymous	1	60	MSN	c.1528A>C	p.K510Q	22	-	22	0	0	0
H	4	NC_029519	123831	TT	CC	Non-synonymous	1	60	MSN	c.1535_1536delinsCC	p.I512T	22	0	22	0	-	0
H	4	NC_029519	1312484	G	A	Non-synonymous	1	60	CYSLTR1	c.1058C>T	p.S353F	24	24	0	-	0	0
H	4	NC_029519	1313247	G	A	Non-synonymous	1	60	CYSLTR1	c.295C>T	p.P99S	29	29	0	-	0	0
H	4	NC_029519	1573639	C	T	Non-synonymous	1	60	UTP14A	c.2318G>A	p.R773K	23	0	-	0	23	0	Deleterious
H	4	NC_029519	1856165	G	A	Non-synonymous	1	60	NUP62CL	c.961C>T	p.L321F	27	27	0	-	0	0
H	4	NC_029519	1865209	G	T	Non-synonymous	0.9062	41.274	PIH1D3	c.381G>T	p.E127D	32	0	0	-	29	0	Deleterious
H	4	NC_029519	1916395	C	T	Non-synonymous	0.9615	60	FRMPD3	c.3074C>T	p.A1025V	26	0	-	0	25	0	Deleterious
H	4	NC_029519	1973499	C	G	Non-synonymous	0.909	36.006	GLA	c.1126C>G	p.L376V	22	0	-	20	0	0
H	4	NC_029519	2046880	C	A	Non-synonymous	0.9428	60	CENPI	c.134G>T	p.R45L	35	33	-	0	0	0	Deleterious
H	4	NC_029519	2487382	T	C	Non-synonymous	0.9259	50.883	GDPD2	c.415A>G	p.T139A	27	0	25	0	-	0
H	4	NC_029519	4027942	TG	AA	Non-synonymous	1	60	LOC107312689	c.1038_1039delinsAA	p.V347I	21	21	0	0	-	0
H	4	NC_029519	4109270	T	C	Non-synonymous	1	60	MAP7D3	c.2201A>G	p.H734R	25	0	25	0	-	0
H	4	NC_029519	4120542	T	C	Non-synonymous	1	60	MAP7D3	c.631A>G	p.T211A	21	0	21	0	-	0
H	4	NC_029519	8018711	T	C	Non-synonymous	0.9642	60	LOC107312724	c.28T>C	p.C10R	28	0	27	0	-	0	Deleterious
H	4	NC_029519	8509823	C	T	Non-synonymous	1	60	LOC107312666	c.527G>A	p.R176Q	25	0	-	0	25	0
H	4	NC_029519	9017620	G	A	Non-synonymous	1	60	LOC107312847	c.958C>T	p.H320Y	29	29	0	-	0	0	Deleterious
H	4	NC_029519	10364499	T	C	Non-synonymous	1	60	LOC107312871	c.422T>C	p.M141T	20	0	20	0	-	0
H	4	NC_029519	10374907	T	A	Non-synonymous	1	60	LOC107312871	c.695T>A	p.L232Q	26	26	0	0	-	0
H	4	NC_029519	10374922	G	C	Non-synonymous	1	60	LOC107312871	c.710G>C	p.S237T	27	0	27	-	0	0
H	4	NC_029519	12619460	G	A	Non-synonymous	0.9354	60	CAPN6	c.1727G>A	p.S576N	31	29	0	-	0	0
H	4	NC_029519	12620114	G	A	Non-synonymous	1	60	CAPN6	c.1825G>A	p.G609R	23	23	0	-	0	0
H	4	NC_029519	13226277	TA	CG	Non-synonymous	0.9761	60	COL4A6	c.3990_3991delinsCG	p.I1331V	21	0	21	0	-	0
H	4	NC_029519	13283243	A	G	Non-synonymous	1	60	LOC107312825	c.949A>G	p.M317V	28	-	0	28	0	0
H	4	NC_029519	13283903	G	A	Non-synonymous	0.9117	47.16	LOC107312825	c.1609G>A	p.G537R	34	31	0	-	0	0	Deleterious
H	4	NC_029519	15322995	C	T	Non-synonymous	1	60	LAMP2	c.686C>T	p.A229V	25	0	-	0	25	0	Deleterious
H	4	NC_029519	15454893	C	G	Non-synonymous	1	60	LOC107312945	c.538G>C	p.E180Q	31	0	-	31	0	0
H	4	NC_029519	21788959	T	G	Non-synonymous	1	60	LOC107312979	c.1141A>C	p.T381P	26	0	0	26	-	0
H	4	NC_029519	21868574	T	C	Non-synonymous	0.9729	60	DDX60	c.1117A>G	p.I373V	37	0	36	0	-	0	Deleterious
H	4	NC_029519	25658706	T	C	Non-synonymous	1	60	MGARP	c.460A>G	p.T154A	22	0	22	0	-	0
H	4	NC_029519	25721626	G	A	Non-synonymous	1	60	LOC107313102	c.365C>T	p.A122V	26	26	0	-	0	0	Deleterious
H	4	NC_029519	26074495	C	T	Non-synonymous	1	60	TBC1D9	c.3353G>A	p.G1118E	32	0	-	0	32	0
H	4	NC_029519	26829548	G	C	Non-synonymous	1	60	GAB1	c.297G>C	p.E99D	31	0	31	-	0	0
H	4	NC_029519	26900251	TGT	CAG | TAG	Non-synonymous	0.9117	42.095	LOC107313134	c.[343_345delinsCAG];[c.343_345delinsTAG]	p.C115Q, p.C115.	22	0	19	0	-	0
H	4	NC_029519	27257907	A	G	Non-synonymous	1	60	OTUD4	c.2972T>C	p.V991A	21	-	0	21	0	0
H	4	NC_029519	27257909	T	C	Non-synonymous	1	60	OTUD4	c.2970A>G	p.I990M	21	0	21	0	-	0
H	4	NC_029519	27258165	A	T	Non-synonymous	1	60	OTUD4	c.2714T>A	p.F905Y	24	-	0	0	24	0
H	4	NC_029519	27258169	T	C	Non-synonymous	1	60	OTUD4	c.2710A>G	p.M904V	24	0	24	0	-	0
H	4	NC_029519	29499671	C	T	Non-synonymous	1	60	GATB	c.1448G>A	p.R483Q	34	0	-	0	34	0	Deleterious
H	4	NC_029519	30231352	G	A	Non-synonymous	1	60	INTU	c.598G>A	p.V200I	30	30	0	-	0	0	Deleterious
H	4	NC_029519	30927345	A	G	Non-synonymous	1	60	LOC107313192	c.517A>G	p.I173V	24	-	0	24	0	0
H	4	NC_029519	33339488	TTT	CAC	Non-synonymous	1	60	ETNPPL	c.1273_1275delinsCAC	p.F425H	24	0	24	0	-	0
H	4	NC_029519	34238754	C	A	Non-synonymous	0.9062	41.274	GSTCD	c.610G>T	p.A204S	32	29	-	0	0	0	Deleterious
H	4	NC_029519	34263949	G	A	Non-synonymous	0.9655	60	ARHGEF38	c.2129C>T	p.T710M	29	28	0	-	0	0	Deleterious
H	4	NC_029519	34264190	A	G	Non-synonymous	0.9705	60	ARHGEF38	c.1888T>C	p.F630L	34	-	0	33	0	0
H	4	NC_029519	34363534	C	G	Non-synonymous	0.909	36.006	TET2	c.4505G>C	p.C1502S	22	0	-	20	0	0	Deleterious
H	4	NC_029519	34379046	C	T	Non-synonymous	0.909	36.006	TET2	c.2519G>A	p.S840N	22	0	-	0	20	0
H	4	NC_029519	34379498	C	A	Non-synonymous	0.9615	60	TET2	c.2067G>T	p.M689I	26	25	-	0	0	0
H	4	NC_029519	41236146	A	G	Non-synonymous	1	60	THAP9	c.2147T>C	p.F716S	22	-	0	22	0	0	Deleterious
H	4	NC_029519	43883178	G	A	Non-synonymous	1	60	NOA1	c.1624G>A	p.E542K	30	30	0	-	0	0	Deleterious
H	4	NC_029519	44231904	T	A	Non-synonymous	1	60	LOC107313489	c.337T>A	p.S113T	26	26	0	0	-	0
H	4	NC_029519	44309447	T	A	Non-synonymous	1	60	11-Sep	c.160A>T	p.S54C	28	28	0	0	-	0
H	4	NC_029519	44364637	C	T	Non-synonymous	0.9499	57.066	SHROOM3	c.4666G>A	p.G1556S	20	0	-	0	19	0
H	4	NC_029519	44374017	C	T	Non-synonymous	0.923	56.816	SHROOM3	c.830G>A	p.S277N	26	0	-	0	24	0
H	4	NC_029519	44376227	T	A	Non-synonymous	1	60	SHROOM3	c.516A>T	p.E172D	22	22	0	0	-	0
H	4	NC_029519	44507083	C	A	Non-synonymous	0.9583	60	STBD1	c.678G>T	p.Q226H	24	23	-	0	0	0	Deleterious
H	4	NC_029519	44620630	T	C	Non-synonymous	0.9642	60	UTP3	c.1249T>C	p.F417L	28	0	27	0	-	0
H	4	NC_029519	44707203	-	A	Frameshift	1	60	MOB1B	c.506_507insA	p.P169fs	26	26	0	0	0	0
H	4	NC_029519	44707206	C	G	Nonsense	1	60	MOB1B	c.509C>G	p.S170.	26	0	-	26	0	0
H	4	NC_029519	44707209	GAG	TCA	Non-synonymous	1	60	MOB1B	c.512_514delinsTCA	p..171_G172delinsFS	26	0	0	-	26	0
H	4	NC_029519	44989823	CGC	TAT	Non-synonymous	1	60	NPFFR2	c.981_983delinsTAT	p.A328I	24	0	-	0	24	0
H	4	NC_029519	45021222	C	T	Non-synonymous	1	60	ADAMTS3	c.3563G>A	p.R1188K	23	0	-	0	23	0
H	4	NC_029519	45021372	C	T	Non-synonymous	1	60	ADAMTS3	c.3413G>A	p.R1138H	24	0	-	0	24	0
H	4	NC_029519	45123146	C	A	Non-synonymous	0.9629	60	ADAMTS3	c.100G>T	p.V34L	27	26	-	0	0	0	Deleterious
H	4	NC_029519	45279645	TCC	ATT	Non-synonymous	1	60	ANKRD17	c.714_716delinsAAT	p.D239I	22	22	0	0	-	0
H	4	NC_029519	47737117	C	T	Non-synonymous	1	60	SPATA5	c.2548G>A	p.D850N	25	0	-	0	25	0
H	4	NC_029519	48487437	T	A	Non-synonymous	1	60	TNIP3	c.1025T>A	p.L342Q	22	22	0	0	-	0	Deleterious
H	4	NC_029519	53954858	-	C	Frameshift	1	60	LOC107313658	c.632_633insG	p.G211fs	21	0	21	0	0	0
H	4	NC_029519	54755748	G	A	Non-synonymous	0.9259	50.883	NFKB1	c.2944G>A	p.D982N	27	25	0	-	0	0	Deleterious
H	4	NC_029519	55217421	A	C	Non-synonymous	0.9142	50.107	LOC107313670	c.1455A>C	p.R485S	35	-	32	0	0	0
H	4	NC_029519	56633029	CC	TT	Non-synonymous	1	60	PCM1	c.1849_1850delinsAA	p.G617N	47	0	-	0	47	0
H	4	NC_029519	56633033	C	T	Non-synonymous	1	60	PCM1	c.1846G>A	p.A616T	47	0	-	0	47	0
H	4	NC_029519	56633044	G	A	Non-synonymous	1	60	PCM1	c.1835C>T	p.A612V	43	43	0	-	0	0
H	4	NC_029519	56633056	T	C	Non-synonymous	1	60	PCM1	c.1823A>G	p.N608S	37	0	37	0	-	0
H	4	NC_029519	56633063	C	T	Non-synonymous	1	60	PCM1	c.1816G>A	p.V606I	34	0	-	0	34	0
H	4	NC_029519	56633068	T	C	Non-synonymous	1	60	PCM1	c.1811A>G	p.N604S	35	0	35	0	-	0
H	4	NC_029519	56764646	G	A	Non-synonymous	0.9354	60	MTUS1	c.386G>A	p.R129H	31	29	0	-	0	0
H	4	NC_029519	56764719	T	G	Non-synonymous	0.9499	60	MTUS1	c.459T>G	p.F153L	40	0	0	38	-	0
H	4	NC_029519	58454956	T	C	Non-synonymous	1	60	KIAA1211	c.2782A>G	p.T928A	20	0	20	0	-	0	Deleterious
H	4	NC_029519	58751645	A	G	Non-synonymous	1	60	TMEM165	c.16T>C	p.W6R	23	-	0	23	0	0
H	4	NC_029519	58751647	C	T	Non-synonymous	1	60	TMEM165	c.14G>A	p.S5N	23	0	-	0	23	0
H	4	NC_029519	58817402	T	A	Non-synonymous	1	60	KDR	c.2410T>A	p.L804I	20	20	0	0	-	0	Deleterious
H	4	NC_029519	60052178	T	C	Non-synonymous	0.9545	60	NIPAL1	c.110A>G	p.Q37R	22	0	21	0	-	0	Deleterious
H	4	NC_029519	61828254	A	G	Non-synonymous	1	60	LIMCH1	c.4835T>C	p.L1612P	22	-	0	22	0	0	Deleterious
H	4	NC_029519	61860320	G	A	Non-synonymous	0.9259	50.883	LIMCH1	c.2588C>T	p.P863L	27	25	0	-	0	0	Deleterious
H	4	NC_029519	62352531	G	A	Non-synonymous	1	60	N4BP2	c.3632C>T	p.S1211L	29	29	0	-	0	0	Deleterious
H	4	NC_029519	62581339	G	C	Non-synonymous	1	60	KLB	c.2980C>G	p.P994A	36	0	36	-	0	0	Deleterious
H	4	NC_029519	62581485	A	G	Non-synonymous	1	60	KLB	c.2834T>C	p.L945P	29	-	0	29	0	0	Deleterious
H	4	NC_029519	68862101	T	C	Non-synonymous	1	60	FAM184B	c.2168T>C	p.L723P	29	0	29	0	-	0	Deleterious
H	4	NC_029519	72230202	A	T	Non-synonymous	1	60	PPP2R2C	c.408T>A	p.D136E	26	-	0	0	26	0	Deleterious
H	4	NC_029519	72522792	C	G	Non-synonymous	0.9032	38.333	CCDC96	c.1821G>C	p.M607I	31	0	-	28	0	0
H	4	NC_029519	74078046	GC	CT	Non-synonymous	1	60	ADRA2C	c.1128_1129delinsAG	p.L377V	23	0	23	-	0	0
H	4	NC_029519	74666247	C	A	Non-synonymous	1	60	NOP14	c.193C>A	p.Q65K	26	26	-	0	0	0
H	4	NC_029519	75431007	T	C	Non-synonymous	1	60	NELFA	c.1079T>C	p.V360A	24	0	24	0	-	0
H	4	NC_029519	75440710	A	G	Non-synonymous	0.9259	50.883	LOC107313896	c.676A>G	p.M226V	27	-	0	25	0	0
H	4	NC_029519	76070173	A	G	No-start	0.9032	38.333	TACC3	c.2T>C	p.M1?	31	-	0	28	0	0	Deleterious
H	4	NC_029519	77614072	C	T	Non-synonymous	0.92	44.929	LOC107313922	c.491G>A	p.R164K	25	0	-	0	23	0	Deleterious
H	4	NC_029519	77661828	G	A	Non-synonymous	1	60	CD8A	c.827C>T	p.S276F	25	25	0	-	0	0	Deleterious
H	4	NC_029519	77661882	A	C	Non-synonymous	1	60	CD8A	c.773T>G	p.F258C	29	-	29	0	0	0
H	4	NC_029519	77661954	T	G	Non-synonymous	1	60	CD8A	c.701A>C	p.Y234S	24	0	0	24	-	0
H	4	NC_029519	77710034	T	G	Non-synonymous	0.9677	60	LOC107313871	c.624A>C	p.R208S	31	0	0	30	-	0
H	4	NC_029519	77818943	C	T	Non-synonymous	1	60	LOC107314019	c.541G>A	p.V181M	25	0	-	0	25	0
H	4	NC_029519	77958957	G	A	Non-synonymous	0.9259	50.883	LOC107313853	c.466G>A	p.A156T	27	25	0	-	0	0	Deleterious
H	4	NC_029519	77961402	T	C	Non-synonymous	0.9523	60	LOC107313853	c.946T>C	p.Y316H	21	0	20	0	-	0	Deleterious
H	4	NC_029519	80686246	G	A	Non-synonymous	0.9545	60	LOC107314097	c.1265G>A	p.G422E	22	21	0	-	0	0	Deleterious
H	4	NC_029519	81198800	G	A	Non-synonymous	0.909	36.006	ALMS1	c.5449C>T	p.P1817S	22	20	0	-	0	0	Deleterious
H	4	NC_029519	81199158	A	C	Non-synonymous	1	60	ALMS1	c.5091T>G	p.H1697Q	29	-	29	0	0	0	Deleterious
H	4	NC_029519	81205369	A	G	Non-synonymous	0.9523	60	ALMS1	c.4211T>C	p.V1404A	21	-	0	20	0	0
H	4	NC_029519	81205441	C	T	Non-synonymous	0.931	56.842	ALMS1	c.4139G>A	p.G1380D	29	0	-	0	27	0
H	4	NC_029519	81205465	G	A	Non-synonymous	0.9666	60	ALMS1	c.4115C>T	p.A1372V	30	29	0	-	0	0
H	4	NC_029519	81213137	T	C	Non-synonymous	1	60	ALMS1	c.869A>G	p.Y290C	36	0	36	0	-	0	Deleterious
H	4	NC_029519	82155624	T	C	Non-synonymous	1	60	DYSF	c.5137A>G	p.I1713V	21	0	21	0	-	0
H	5	NC_029520	501330	C	A	Non-synonymous	1	60	SPTB	c.364C>A	p.Q122K	23	23	-	0	0	0
H	5	NC_029520	501334	G	A	Non-synonymous	1	60	SPTB	c.368G>A	p.R123Q	23	23	0	-	0	0
H	5	NC_029520	1031810	A	T	Non-synonymous	1	60	LOC107314249	c.886T>A	p.S296T	38	-	0	0	38	0
H	5	NC_029520	1037118	A	T	Non-synonymous	1	60	LOC107314249	c.841T>A	p.S281T	28	-	0	0	28	0
H	5	NC_029520	1211220	C	T	Non-synonymous	1	60	LOC107314312	c.250G>A	p.D84N	30	0	-	0	30	0
H	5	NC_029520	1376251	G	C	Non-synonymous	1	60	ATHL1	c.1161C>G	p.H387Q	22	0	22	-	0	0	Deleterious
H	5	NC_029520	2567943	G	A	Non-synonymous	1	60	LUZP2	c.530G>A	p.R177Q	31	31	0	-	0	0
H	5	NC_029520	4042561	GG	AA	Non-synonymous	0.9444	45.502	KIAA1549L	c.5411_5412delinsTT	p.T1804I	36	36	0	-	0	0
H	5	NC_029520	4074635	A	G	Non-synonymous	1	60	KIAA1549L	c.2624T>C	p.L875P	32	-	0	32	0	0
H	5	NC_029520	5812093	C	T	Non-synonymous	1	60	SLC1A2	c.251C>T	p.T84I	41	0	-	0	41	0
H	5	NC_029520	5870857	A	C	Non-synonymous	1	60	CD44	c.1342T>G	p.L448V	31	-	31	0	0	0	Deleterious
H	5	NC_029520	5873937	A	T	Non-synonymous	0.9285	53.862	CD44	c.907T>A	p.S303T	28	-	0	0	26	0	Deleterious
H	5	NC_029520	6870512	CA	TG	Non-synonymous	0.909	36.006	LOC107314377	c.253_254delinsTG	p.H85C	22	0	-	0	20	0
H	5	NC_029520	7866229	CA	TG	Non-synonymous	1	60	DTX4	c.1659_1660delinsTG	p.T554A	22	0	-	0	22	0
H	5	NC_029520	7866246	A	G	Non-synonymous	1	60	DTX4	c.1676A>G	p.N559S	25	-	0	25	0	0
H	5	NC_029520	7866272	G	A	Non-synonymous	1	60	DTX4	c.1702G>A	p.V568I	23	23	0	-	0	0
H	5	NC_029520	8488736	A	G	Non-synonymous	1	60	KMT5B	c.1651A>G	p.I551V	27	-	0	27	0	0
H	5	NC_029520	8703812	T	C	Non-synonymous	1	60	LRRC56	c.991T>C	p.W331R	21	0	21	0	-	0	Deleterious
H	5	NC_029520	8705833	A	G	Non-synonymous	0.9333	59.823	LRRC56	c.1364A>G	p.E455G	30	-	0	28	0	0	Deleterious
H	5	NC_029520	8772373	A	G	Non-synonymous	1	60	PHRF1	c.1682A>G	p.Q561R	31	-	0	31	0	0
H	5	NC_029520	8783597	G	A	Non-synonymous	1	60	LOC107314505	c.946G>A	p.V316I	28	28	0	-	0	0	Deleterious
H	5	NC_029520	8783653	CA	TG	Non-synonymous	1	60	LOC107314505	c.1002_1003delinsTG	p.I335V	27	0	-	0	27	0
H	5	NC_029520	9814672	GG	AC	Non-synonymous	1	60	MUC5AC	c.981_982delinsAC	p.E328Q	33	33	0	-	0	0
H	5	NC_029520	9879401	G	A	Non-synonymous	0.9333	59.823	LOC107314529	c.3217G>A	p.D1073N	30	28	0	-	0	0
H	5	NC_029520	9883593	A	G	Non-synonymous	0.9545	60	LOC107314529	c.4351A>G	p.T1451A	22	-	0	21	0	0	Deleterious
H	5	NC_029520	10449184	A	G	Non-synonymous	1	60	SYT8	c.244A>G	p.T82A	22	-	0	22	0	0
H	5	NC_029520	10449905	C	T	Non-synonymous	1	60	SYT8	c.443C>T	p.T148I	21	0	-	0	21	0	Deleterious
H	5	NC_029520	10451033	A	C	Non-synonymous	1	60	SYT8	c.1099A>C	p.I367L	22	-	22	0	0	0	Deleterious
H	5	NC_029520	16346540	C	T	No-start	0.9599	60	CARS	c.3G>A	p.M1?	25	0	-	0	24	0
H	5	NC_029520	16355051	C	T	Non-synonymous	0.9615	60	LOC107314696	c.44G>A	p.S15N	26	0	-	0	25	0	Deleterious
H	5	NC_029520	16535578	T	A	Non-synonymous	0.9499	59.002	PTPRJ	c.2147A>T	p.E716V	20	19	0	0	-	0	Deleterious
H	5	NC_029520	16539889	T	C	Non-synonymous	0.9545	60	PTPRJ	c.1151A>G	p.K384R	22	0	21	0	-	0	Deleterious
H	5	NC_029520	17313032	A	G	Non-synonymous	1	60	RAG1	c.947A>G	p.D316G	38	-	0	38	0	0
H	5	NC_029520	17325179	T	A	Non-synonymous	1	60	RAG2	c.368A>T	p.H123L	25	25	0	0	-	0	Deleterious
H	5	NC_029520	17325443	T	C	Non-synonymous	1	60	RAG2	c.104A>G	p.H35R	34	0	34	0	-	0	Deleterious
H	5	NC_029520	20675569	C	A	Non-synonymous	0.909	36.006	DDB2	c.185G>T	p.G62V	22	20	-	0	0	0	Deleterious
H	5	NC_029520	21409758	C	G	Non-synonymous	1	60	CRY2	c.1586G>C	p.G529A	26	0	-	26	0	0	Deleterious
H	5	NC_029520	21409762	C	G	Non-synonymous	1	60	CRY2	c.1582G>C	p.A528P	24	0	-	24	0	0	Deleterious
H	5	NC_029520	21409764	C	G	Non-synonymous	1	60	CRY2	c.1580G>C	p.G527A	24	0	-	24	0	0	Deleterious
H	5	NC_029520	21984062	G	A	Non-synonymous	1	60	OIP5	c.335C>T	p.T112M	26	26	0	-	0	0	Deleterious
H	5	NC_029520	22273427	T	C	Non-synonymous	1	60	RPAP1	c.47A>G	p.H16R	58	0	58	0	-	0
H	5	NC_029520	22368930	C	A	Non-synonymous	1	60	MGA	c.1873C>A	p.L625I	29	29	-	0	0	0	Deleterious
H	5	NC_029520	22385281	CTC	---	Inframe deletion, disruptive	1	60	MGA	c.5138_5140delCTC	p.S1713_P1714delinsS	21	0	-	0	0	21
H	5	NC_029520	22385358	C	T	Non-synonymous	1	60	MGA	c.5215C>T	p.P1739S	37	0	-	0	37	0	Deleterious
H	5	NC_029520	23463821	C	G	Non-synonymous	1	60	LOC107314868	c.1357G>C	p.E453Q	26	0	-	26	0	0
H	5	NC_029520	23473204	G	C	Non-synonymous	1	60	LOC107314866	c.1306C>G	p.Q436E	32	0	32	-	0	0
H	5	NC_029520	23594662	A	G	Non-synonymous	1	60	PAPLN	c.1153T>C	p.W385R	22	-	0	22	0	0
H	5	NC_029520	25130286	A	C	Non-synonymous	1	60	PLEKHD1	c.513T>G	p.I171M	27	-	27	0	0	0
H	5	NC_029520	26195636	AG	TT	Non-synonymous	0.9047	34.271	FMN1	c.760_761delinsAA	p.L254N	21	-	0	0	19	0
H	5	NC_029520	26565385	-	CATT	Frameshift	0.9024	45.524	LOC107314916	c.530_531insCATT	p.S177fs	41	0	37	0	0	4
H	5	NC_029520	28157968	G	C	Non-synonymous	1	60	LOC107314917	c.591C>G	p.D197E	23	0	23	-	0	0
H	5	NC_029520	32605833	T	G	Non-synonymous	0.923	47.906	BAZ1A	c.898A>C	p.N300H	26	0	0	24	-	0
H	5	NC_029520	32871975	C	-	Frameshift	1	60	RALGAPA1	c.4862delG	p.G1621fs	29	0	-	0	0	29
H	5	NC_029520	34604309	T	C	Non-synonymous	0.913	38.979	MLH3	c.2560A>G	p.T854A	23	0	21	0	-	0	Deleterious
H	5	NC_029520	34813334	AT	GC	Non-synonymous	1	60	TTLL5	c.2643_2644delinsGC	p.S882P	50	-	0	50	0	0
H	5	NC_029520	35644888	G	A	Non-synonymous	1	60	SPTLC2	c.334C>T	p.L112F	20	20	0	-	0	0
H	5	NC_029520	40230560	A	C	Non-synonymous	1	60	PPP4R3A	c.975T>G	p.D325E	25	-	25	0	0	0	Deleterious
H	5	NC_029520	41342216	C	T	Non-synonymous	1	60	LOC107315243	c.1315G>A	p.V439I	23	0	-	0	23	0
H	5	NC_029520	44998445	A	G	Non-synonymous	1	60	DYNC1H1	c.7117A>G	p.I2373V	21	-	0	21	0	0
H	5	NC_029520	44998479	G	A	Non-synonymous	1	60	DYNC1H1	c.7151G>A	p.R2384K	29	29	0	-	0	0
H	5	NC_029520	45905568	G	C	Non-synonymous	1	60	XRCC3	c.181C>G	p.R61G	20	0	20	-	0	0
H	5	NC_029520	45905670	G	C	Non-synonymous	1	60	XRCC3	c.79C>G	p.L27V	20	0	20	-	0	0
H	5	NC_029520	45916017	G	T	Non-synonymous	1	60	PPP1R13B	c.3288C>A	p.D1096E	20	0	0	-	20	0
H	5	NC_029520	47128091	G	-	Frameshift	1	60	AHNAK2	c.3530delC	p.T1177fs	22	0	0	-	0	22
H	5	NC_029520	47128104	-	T	Frameshift	1	60	AHNAK2	c.3516_3517insA	p.C1173fs	30	0	0	0	30	0
H	5	NC_029520	47242110	T	C	Non-synonymous	1	60	CDCA4	c.176A>G	p.E59G	26	0	26	0	-	0	Deleterious
H	5	NC_029520	47501177	A	G	Non-synonymous	1	60	NUDT14	c.65T>C	p.V22A	25	-	0	25	0	0
H	5	NC_029520	48105095	T	C	Non-synonymous	1	60	ZBTB1	c.1939A>G	p.K647E	25	0	25	0	-	0	Deleterious
H	5	NC_029520	48290121	A	T	Non-synonymous	1	60	SYNE2	c.16386T>A	p.H5462Q	25	-	0	0	25	0
H	5	NC_029520	48290144	T	C	Non-synonymous	0.9642	60	SYNE2	c.16363A>G	p.T5455A	28	0	27	0	-	0
H	5	NC_029520	48318042	G	C	Non-synonymous	0.9743	60	SYNE2	c.12325C>G	p.Q4109E	39	0	38	-	0	0
H	5	NC_029520	48458335	A	G	Non-synonymous	1	60	WDR89	c.221A>G	p.Q74R	21	-	0	21	0	0
H	5	NC_029520	48558671	G	T	Non-synonymous	0.9545	60	GPHB5	c.16G>T	p.V6L	22	0	0	-	21	0	Deleterious
H	5	NC_029520	48768818	T	G	Non-synonymous	0.9062	41.274	KCNH5	c.2027T>G	p.I676S	32	0	0	29	-	0
H	5	NC_029520	49323698	T	C	Non-synonymous	1	60	TRMT5	c.122T>C	p.F41S	26	0	26	0	-	0	Deleterious
H	5	NC_029520	49323725	G	A	Non-synonymous	1	60	TRMT5	c.149G>A	p.R50Q	21	21	0	-	0	0	Deleterious
H	5	NC_029520	49323728	A	G	Non-synonymous	1	60	TRMT5	c.152A>G	p.H51R	20	-	0	20	0	0	Deleterious
H	5	NC_029520	49325998	G	A	Non-synonymous	1	60	TRMT5	c.1141G>A	p.A381T	29	29	0	-	0	0	Deleterious
H	5	NC_029520	49858395	G	A	Non-synonymous	1	60	DAAM1	c.1036C>T	p.L346F	23	23	0	-	0	0
H	5	NC_029520	49858402	A	T	Non-synonymous	1	60	DAAM1	c.1029T>A	p.D343E	23	-	0	0	23	0
H	5	NC_029520	49858419	C	G	Non-synonymous	1	60	DAAM1	c.1012G>C	p.V338L	23	0	-	23	0	0
H	5	NC_029520	50191566	A	G	Non-synonymous	1	60	KIAA0586	c.454T>C	p.Y152H	22	-	0	22	0	0
H	5	NC_029520	50287900	G	A	Non-synonymous	1	60	C5H14orf37	c.1090G>A	p.A364T	28	28	0	-	0	0
H	5	NC_029520	50321164	G	A	Non-synonymous	1	60	C5H14orf37	c.2254G>A	p.A752T	20	20	0	-	0	0	Deleterious
H	5	NC_029520	52257099	C	G	Non-synonymous	0.9047	33.034	DNAAF2	c.1634G>C	p.S545T	21	0	-	19	0	0
H	5	NC_029520	52434791	-	G	Frameshift	0.9565	60	CDKL1	c.21_22insC	p.V8fs	23	1	0	22	0	0
H	5	NC_029520	52457156	-	T	Frameshift	1	60	MAP4K5	c.720_721insA	p.W241fs	20	0	0	0	20	0
H	5	NC_029520	52457177	-	G	Frameshift	1	60	MAP4K5	c.699_700insC	p.K234fs	23	0	0	23	0	0
H	5	NC_029520	52457192	-	T	Frameshift	1	60	MAP4K5	c.684_685insA	p.V229fs	24	0	0	0	24	0
H	5	NC_029520	52599400	G	A	Non-synonymous	1	60	TRIM9	c.1430C>T	p.T477M	20	20	0	-	0	0
H	5	NC_029520	25948046	T	C	Non-synonymous	1	60	RASGRP1	c.2383A>G	p.N795D	37	0	37	0	-	0	Deleterious
H	6	NC_029521	312025	T	C	Non-synonymous	0.9545	60	LOC107315537	c.1253A>G	p.K418R	22	0	21	0	-	0	Deleterious
H	6	NC_029521	2086357	A	G	Non-synonymous	1	60	CHAT	c.1442T>C	p.L481P	31	-	0	31	0	0
H	6	NC_029521	2095975	A	C	Non-synonymous	1	60	CHAT	c.708T>G	p.D236E	29	-	29	0	0	0
H	6	NC_029521	3578429	T	C	Non-synonymous	1	60	LOC107315597	c.448A>G	p.S150G	35	0	35	0	-	0
H	6	NC_029521	4150716	G	T	Non-synonymous	1	60	LOC107315604	c.962C>A	p.P321H	24	0	0	-	24	0	Deleterious
H	6	NC_029521	4179501	C	G	Non-synonymous	1	60	LOC107315602	c.988G>C	p.A330P	28	0	-	28	0	0
H	6	NC_029521	4231589	T	G	Non-synonymous	1	60	ECD	c.2234A>C	p.H745P	27	0	0	27	-	0	Deleterious
H	6	NC_029521	4233113	A	T	Non-synonymous	1	60	ECD	c.1696T>A	p.S566T	27	-	0	0	27	0	Deleterious
H	6	NC_029521	4234838	A	G	Non-synonymous	1	60	ECD	c.1508T>C	p.L503P	21	-	0	21	0	0	Deleterious
H	6	NC_029521	4234877	T	C	Non-synonymous	1	60	ECD	c.1469A>G	p.H490R	22	0	22	0	-	0
H	6	NC_029521	5943857	C	G	Non-synonymous	1	60	LOC107315628	c.226C>G	p.L76V	23	0	-	23	0	0	Deleterious
H	6	NC_029521	5966417	C	G	Non-synonymous	1	60	ZNF511	c.625G>C	p.E209Q	29	0	-	29	0	0	Deleterious
H	6	NC_029521	5966480	T	C	Non-synonymous	1	60	ZNF511	c.562A>G	p.S188G	25	0	25	0	-	0	Deleterious
H	6	NC_029521	5984026	T	G	Non-synonymous	1	60	ADAM8	c.438T>G	p.N146K	22	0	0	22	-	0
H	6	NC_029521	6019441	AG	CA	Non-synonymous	1	60	CWF19L1	c.138_139delinsTG	p.S47A	23	-	23	0	0	0
H	6	NC_029521	6046854	AG	TA	Non-synonymous	1	60	LOC107315657	c.57_58delinsTA	p.V20M	32	-	0	0	32	0
H	6	NC_029521	8821626	C	A	Non-synonymous	1	60	SRGN	c.11C>A	p.P4Q	22	22	-	0	0	0	Deleterious
H	6	NC_029521	8899803	A	G	Non-synonymous	1	60	LOC107315732	c.2090A>G	p.K697R	26	-	0	26	0	0
H	6	NC_029521	8899808	G	A	Non-synonymous	1	60	LOC107315732	c.2095G>A	p.V699M	22	22	0	-	0	0	Deleterious
H	6	NC_029521	9066329	G	A	Non-synonymous	0.9047	33.034	AIFM2	c.644C>T	p.T215I	21	19	0	-	0	0
H	6	NC_029521	9125450	A	C	Non-synonymous	0.909	45.83	CDH23	c.6283T>G	p.L2095V	22	-	20	0	0	0
H	6	NC_029521	9125459	C	T	Non-synonymous	0.9047	33.034	CDH23	c.6274G>A	p.V2092I	21	0	-	0	19	0
H	6	NC_029521	9131458	C	T	Non-synonymous	0.913	38.979	CDH23	c.5143G>A	p.V1715I	23	0	-	0	21	0
H	6	NC_029521	9508882	C	G	Non-synonymous	1	60	PALD1	c.827G>C	p.G276A	20	0	-	20	0	0	Deleterious
H	6	NC_029521	9509850	T	C	Non-synonymous	1	60	PALD1	c.346A>G	p.S116G	26	0	26	0	-	0	Deleterious
H	6	NC_029521	9598642	A	G	Non-synonymous	1	60	DNAJB12	c.248T>C	p.V83A	23	-	0	23	0	0
H	6	NC_029521	14141928	G	T	Non-synonymous	0.9583	60	TLL2	c.1627C>A	p.L543I	24	0	0	-	23	0
H	6	NC_029521	14329127	A	G	Non-synonymous	1	60	ELOVL3	c.355A>G	p.I119V	22	-	0	22	0	0
H	6	NC_029521	15044949	G	A	Non-synonymous	0.9166	53.054	ABCG2	c.103G>A	p.V35I	36	33	0	-	0	0	Deleterious
H	6	NC_029521	15710631	G	A	Non-synonymous	1	60	MAPK8	c.655G>A	p.V219M	20	20	0	-	0	0	Deleterious
H	6	NC_029521	17073662	T	G	Non-synonymous	0.9565	60	ANKRD1	c.107A>C	p.E36A	23	0	0	22	-	0	Deleterious
H	6	NC_029521	18819807	T	C	Non-synonymous	0.9599	60	ADGRA1	c.3238A>G	p.I1080V	25	0	24	0	-	0
H	6	NC_029521	19234310	T	A	Non-synonymous	1	60	DNMBP	c.2206T>A	p.S736T	20	20	0	0	-	0
H	6	NC_029521	19251794	T	C	Non-synonymous	1	60	ABCC2	c.1009A>G	p.M337V	21	0	21	0	-	0	Deleterious
H	6	NC_029521	19259334	C	T	Non-synonymous	1	60	CUTC	c.976G>A	p.V326I	34	0	-	0	34	0	Deleterious
H	6	NC_029521	19533838	A	G	Non-synonymous	1	60	ARHGAP19	c.1442A>G	p.K481R	22	-	0	22	0	0	Deleterious
H	6	NC_029521	19577415	T	G	Non-synonymous	1	60	C6H10orf12	c.2582A>C	p.Q861P	24	0	0	24	-	0
H	6	NC_029521	19577631	G	C	Non-synonymous	1	60	C6H10orf12	c.2366C>G	p.A789G	21	0	21	-	0	0	Deleterious
H	6	NC_029521	20642059	T	C	Non-synonymous	1	60	INA	c.1151T>C	p.V384A	21	0	21	0	-	0	Deleterious
H	6	NC_029521	20678908	AA	TG	Non-synonymous	1	60	PDCD11	c.558_559delinsTG	p.T187A	20	-	0	0	20	0
H	6	NC_029521	20714185	C	G	Non-synonymous	1	60	CALHM3	c.934G>C	p.A312P	23	0	-	23	0	0
H	6	NC_029521	20714223	T	C	Non-synonymous	1	60	CALHM3	c.896A>G	p.Q299R	26	0	26	0	-	0	Deleterious
H	6	NC_029521	21182723	T	C	Non-synonymous	1	60	COL17A1	c.2707A>G	p.M903V	21	0	21	0	-	0
H	6	NC_029521	24867058	T	G	Non-synonymous	1	60	LOC107316116	c.757T>G	p.W253G	27	0	0	27	-	0
H	6	NC_029521	26908659	C	A	Non-synonymous	1	60	GRK5	c.550C>A	p.H184N	27	27	-	0	0	0
H	6	NC_029521	26967073	C	A	Non-synonymous	1	60	TIAL1	c.702G>T	p.E234D	28	28	-	0	0	0
H	6	NC_029521	26976228	T	C	Non-synonymous	1	60	TIAL1	c.107A>G	p.N36S	33	0	33	0	-	0
H	6	NC_029521	27584826	A	T	Non-synonymous	0.923	47.906	FGFR2	c.118T>A	p.S40T	26	-	0	0	24	0	Deleterious
H	6	NC_029521	27652013	GT	TC	Non-synonymous	0.9677	60	ATE1	c.1418_1419delinsGA	p.H473R	31	0	0	-	29	0
H	6	NC_029521	27919367	G	-	Frameshift	1	60	DMBT1	c.2049delG	p.V683fs	27	0	0	-	0	27
H	6	NC_029521	27926420	G	T	Non-synonymous	0.931	56.842	DMBT1	c.4746G>T	p.E1582D	29	0	0	-	27	0
H	6	NC_029521	27965490	CA	TG | CG	Non-synonymous	0.9074	36.921	CUZD1	c.[1068_1069delinsTG];[c.1068_1069delinsCG]	p.T357A	27	0	-	0	22	0
H	6	NC_029521	27977812	TC	CG	Non-synonymous	0.9218	30.046	LOC107316254	c.515_516delinsCG	p.V172A	31	0	27	0	-	0
H	6	NC_029521	29148465	T	C	Non-synonymous	0.9354	60	C6H10orf90	c.1243A>G	p.T415A	31	0	29	0	-	0	Deleterious
H	6	NC_029521	29632370	A	G	Non-synonymous	1	60	MKI67	c.3113A>G	p.K1038R	36	-	0	36	0	0
H	6	NC_029521	29632376	T	G	Non-synonymous	1	60	MKI67	c.3119T>G	p.I1040S	35	0	0	35	-	0
H	6	NC_029521	6211711	T	G	Non-synonymous	1	60	ANK3	c.11038A>C	p.M3680L	25	0	0	25	-	0
H	6	NC_029521	8652078	C	T	Non-synonymous	1	60	LOC107315722	c.124G>A	p.A42T	20	0	-	0	20	0	Deleterious
H	6	NC_029521	20678811	C	T	Non-synonymous	1	60	PDCD11	c.461C>T	p.A154V	40	0	-	0	40	0	Deleterious
H	7	NC_029522	431400	G	A	Non-synonymous	1	60	DNAH7	c.9815G>A	p.S3272N	24	24	0	-	0	0
H	7	NC_029522	1791410	G	A	Non-synonymous	1	60	SDPR	c.988G>A	p.V330M	24	24	0	-	0	0
H	7	NC_029522	3926485	C	T	Non-synonymous	1	60	ASB18	c.1481G>A	p.S494N	20	0	-	0	20	0
H	7	NC_029522	3936870	A	G	Non-synonymous	1	60	ASB18	c.182T>C	p.I61T	21	-	0	21	0	0
H	7	NC_029522	4791901	A	G	Non-synonymous	1	60	GULP1	c.947A>G	p.N316S	30	-	0	30	0	0
H	7	NC_029522	6477492	T	C	Non-synonymous	1	60	MAP2	c.3725T>C	p.I1242T	40	0	40	0	-	0
H	7	NC_029522	6821504	G	A	Non-synonymous	0.9583	60	CPS1	c.901G>A	p.V301I	24	23	0	-	0	0
H	7	NC_029522	8576937	TG	CA	Non-synonymous	1	60	LOC107316500	c.1538_1539delinsTG	p.T513M	22	0	22	0	-	0
H	7	NC_029522	8593399	A	T	Non-synonymous	1	60	LRRFIP1	c.3156T>A	p.S1052R	39	-	0	0	39	0	Deleterious
H	7	NC_029522	8594051	T	A	Non-synonymous	1	60	LRRFIP1	c.2504A>T	p.E835V	22	22	0	0	-	0	Deleterious
H	7	NC_029522	8691587	A	G	Non-synonymous	1	60	RAB17	c.523A>G	p.M175V	20	-	0	20	0	0
H	7	NC_029522	8754951	A	G	Non-synonymous	1	60	COL6A3	c.4768A>G	p.I1590V	24	-	0	24	0	0
H	7	NC_029522	9682418	C	T	Non-synonymous	1	60	SPATS2L	c.605C>T	p.P202L	26	0	-	0	26	0
H	7	NC_029522	9794862	T	C	Non-synonymous	0.9523	60	CLK1	c.311A>G	p.Q104R	21	0	20	0	-	0
H	7	NC_029522	9794899	G	C	Non-synonymous	1	60	CLK1	c.274C>G	p.H92D	24	0	24	-	0	0	Deleterious
H	7	NC_029522	9807156	A	G	Non-synonymous	1	60	NIF3L1	c.601A>G	p.R201G	38	-	0	38	0	0	Deleterious
H	7	NC_029522	10033252	T	C	Non-synonymous	0.9166	60	ALS2	c.4585A>G	p.I1529V	48	0	44	0	-	0
H	7	NC_029522	10793483	A	G	Non-synonymous	0.9599	60	CPO	c.1346T>C	p.M449T	25	-	0	24	0	0	Deleterious
H	7	NC_029522	10920954	C	T	Non-synonymous	1	60	ZDBF2	c.505G>A	p.A169T	35	0	-	0	35	0	Deleterious
H	7	NC_029522	15023768	G	A	Non-synonymous	1	60	WIPF1	c.196G>A	p.G66S	33	33	0	-	0	0
H	7	NC_029522	15772589	A	G	Non-synonymous	1	60	LOC107316692	c.1156A>G	p.S386G	47	-	0	47	0	0
H	7	NC_029522	15772641	C	T	Non-synonymous	1	60	LOC107316692	c.1208C>T	p.T403I	40	0	-	0	40	0
H	7	NC_029522	16117455	A	G	Non-synonymous	1	60	METTL8	c.205A>G	p.I69V	30	-	0	30	0	0	Deleterious
H	7	NC_029522	16117462	T	A	Non-synonymous	1	60	METTL8	c.212T>A	p.L71Q	27	27	0	0	-	0	Deleterious
H	7	NC_029522	16272890	A	G	Non-synonymous	1	60	PHOSPHO2	c.178A>G	p.I60V	23	-	0	23	0	0	Deleterious
H	7	NC_029522	16277136	A	G	Non-synonymous	1	60	KLHL23	c.610A>G	p.I204V	30	-	0	30	0	0
H	7	NC_029522	16575239	G	A	Non-synonymous	0.9523	60	SP5	c.889G>A	p.V297I	21	20	0	-	0	0
H	7	NC_029522	17520158	G	C	Non-synonymous	1	60	LOC107316752	c.2546G>C	p.S849T	22	0	22	-	0	0
H	7	NC_029522	17520171	G	T	Non-synonymous	1	60	LOC107316752	c.2559G>T	p.M853I	27	0	0	-	27	0
H	7	NC_029522	17520187	A	G	Non-synonymous	1	60	LOC107316752	c.2575A>G	p.N859D	31	-	0	31	0	0
H	7	NC_029522	18586902	A	C	Non-synonymous	0.9615	60	MARCO	c.82A>C	p.K28Q	26	-	25	0	0	0	Deleterious
H	7	NC_029522	18586938	G	A	Non-synonymous	1	60	MARCO	c.118G>A	p.A40T	21	21	0	-	0	0	Deleterious
H	7	NC_029522	18586945	A	G	Non-synonymous	1	60	MARCO	c.125A>G	p.Q42R	21	-	0	21	0	0	Deleterious
H	7	NC_029522	18587794	C	T	Non-synonymous	0.9354	60	MARCO	c.62C>T	p.T21I	31	0	-	0	29	0	Deleterious
H	7	NC_029522	18690075	T	G	Non-synonymous	0.9767	60	C7H2orf76	c.12A>C	p.L4F	43	0	0	42	-	0	Deleterious
H	7	NC_029522	18791031	A	G	Non-synonymous	1	60	FAIM	c.358A>G	p.T120A	23	-	0	23	0	0	Deleterious
H	7	NC_029522	18791033	AC	GT	Non-synonymous	1	60	FAIM	c.360_361delinsGT	p.H121Y	23	-	0	23	0	0
H	7	NC_029522	18800140	C	T	Non-synonymous	1	60	PARP9	c.118G>A	p.V40I	21	0	-	0	21	0	Deleterious
H	7	NC_029522	18861018	A	T	Non-synonymous	1	60	LOC107316808	c.573T>A	p.N191K	31	-	0	0	31	0	Deleterious
H	7	NC_029522	18897298	T	C	Non-synonymous	1	60	OSBPL11	c.1228T>C	p.C410R	30	0	30	0	-	0
H	7	NC_029522	18897321	AG	TT	Non-synonymous	1	60	OSBPL11	c.1251_1252delinsTT	p.A418S	29	-	0	0	29	0
H	7	NC_029522	18897427	A	G	Non-synonymous	1	60	OSBPL11	c.1357A>G	p.T453A	21	-	0	21	0	0
H	7	NC_029522	18907723	C	T	Non-synonymous	0.931	56.842	LOC107316805	c.2035G>A	p.V679M	29	0	-	0	27	0
H	7	NC_029522	18907873	C	G	Non-synonymous	1	60	LOC107316805	c.1885G>C	p.A629P	24	0	-	24	0	0
H	7	NC_029522	18916510	C	T	Non-synonymous	1	60	LOC107316805	c.451G>A	p.A151T	22	0	-	0	22	0
H	7	NC_029522	18916513	C	T	Non-synonymous	0.909	36.006	LOC107316805	c.448G>A	p.A150T	22	0	-	0	20	0
H	7	NC_029522	19070246	T	C	Non-synonymous	1	60	HEG1	c.589T>C	p.S197P	21	0	21	0	-	0	Deleterious
H	7	NC_029522	19071467	G	C	Non-synonymous	1	60	HEG1	c.1172G>C	p.G391A	23	0	23	-	0	0
H	7	NC_029522	19071472	C	G	Non-synonymous	1	60	HEG1	c.1177C>G	p.H393D	22	0	-	22	0	0
H	7	NC_029522	19074143	CA	TG	Non-synonymous	0.9791	60	HEG1	c.1995_1996delinsTG	p.M666V	24	0	-	0	23	0
H	7	NC_029522	19074154	T	A	Non-synonymous	1	60	HEG1	c.2006T>A	p.V669E	24	24	0	0	-	0	Deleterious
H	7	NC_029522	19637888	A	G	Non-synonymous	1	60	CCDC14	c.937A>G	p.T313A	28	-	0	28	0	0
H	7	NC_029522	21455971	G	C	Non-synonymous	1	60	EPB41L5	c.1342C>G	p.L448V	28	0	28	-	0	0
H	7	NC_029522	21607661	G	A	Non-synonymous	1	60	TMEM177	c.341C>T	p.A114V	23	23	0	-	0	0	Deleterious
H	7	NC_029522	23245864	A	G	Non-synonymous	0.923	47.906	XRCC5	c.221A>G	p.Q74R	26	-	0	24	0	0	Deleterious
H	7	NC_029522	23410452	C	A	Non-synonymous	1	60	SMARCAL1	c.609C>A	p.D203E	28	28	-	0	0	0	Deleterious
H	7	NC_029522	23410478	G	T	Non-synonymous	1	60	SMARCAL1	c.635G>T	p.R212L	33	0	0	-	33	0	Deleterious
H	7	NC_029522	24260695	T	C	Non-synonymous	0.913	38.979	ZNF142	c.5381A>G	p.Q1794R	23	0	21	0	-	0	Deleterious
H	7	NC_029522	24263957	G	T	Non-synonymous	1	60	ZNF142	c.3096C>A	p.N1032K	20	0	0	-	20	0
H	7	NC_029522	24284528	C	A	Non-synonymous	1	60	STK36	c.970C>A	p.P324T	22	22	-	0	0	0	Deleterious
H	7	NC_029522	24287294	A	G	Non-synonymous	0.909	36.006	STK36	c.2032A>G	p.I678V	22	-	0	20	0	0	Deleterious
H	7	NC_029522	24395371	G	A	Non-synonymous	1	60	CFAP65	c.4574C>T	p.A1525V	26	26	0	-	0	0	Deleterious
H	7	NC_029522	24403107	C	T	Non-synonymous	1	60	CFAP65	c.2738G>A	p.S913N	27	0	-	0	27	0	Deleterious
H	7	NC_029522	24405994	C	T	Non-synonymous	1	60	CFAP65	c.1297G>A	p.A433T	21	0	-	0	21	0	Deleterious
H	7	NC_029522	24508570	G	C	Non-synonymous	1	60	ANKZF1	c.1182G>C	p.E394D	22	0	22	-	0	0
H	7	NC_029522	24514393	A	G	Non-synonymous	0.9545	60	GLB1L	c.571T>C	p.S191P	22	-	0	21	0	0
H	7	NC_029522	24677467	C	T	Non-synonymous	0.909	45.83	STK11IP	c.2587G>A	p.V863M	22	0	-	0	20	0	Deleterious
H	7	NC_029522	24905081	C	G	Non-synonymous	0.9722	60	ITGB6	c.976G>C	p.V326L	36	0	-	35	0	0
H	7	NC_029522	26493144	TGC	CAA	Non-synonymous	1	60	COBLL1	c.2827_2829delinsTTG	p.A943L	25	0	25	0	-	0
H	7	NC_029522	26658835	T	C	Non-synonymous	1	60	LOC107317008	c.1856A>G	p.Q619R	27	0	27	0	-	0
H	7	NC_029522	26762990	A	G	Non-synonymous	1	60	LOC107317007	c.4878A>G	p.I1626M	22	-	0	22	0	0
H	7	NC_029522	26763209	G	C	Non-synonymous	1	60	LOC107317007	c.5097G>C	p.K1699N	21	0	21	-	0	0
H	7	NC_029522	27045123	A	C	Non-synonymous	0.9729	60	NCKAP5	c.5500T>G	p.S1834A	37	-	36	0	0	0
H	7	NC_029522	27066693	G	A	Non-synonymous	1	60	NCKAP5	c.3119C>T	p.T1040I	32	32	0	-	0	0	Deleterious
H	7	NC_029522	27066765	A	G	Non-synonymous	1	60	NCKAP5	c.3047T>C	p.I1016T	32	-	0	32	0	0
H	7	NC_029522	27832731	T	C	Non-synonymous	1	60	LCT	c.3719A>G	p.Q1240R	29	0	29	0	-	0
H	7	NC_029522	27832840	C	T	Non-synonymous	0.9583	60	LCT	c.3610G>A	p.A1204T	24	0	-	0	23	0	Deleterious
H	7	NC_029522	27832956	G	A	Non-synonymous	1	60	LCT	c.3494C>T	p.A1165V	23	23	0	-	0	0	Deleterious
H	7	NC_029522	27834082	C	T	Non-synonymous	0.9523	60	LCT	c.2368G>A	p.V790I	21	0	-	0	20	0	Deleterious
H	7	NC_029522	28319430	G	A	Non-synonymous	0.9599	60	THSD7B	c.3254G>A	p.R1085H	25	24	0	-	0	0
H	7	NC_029522	28371928	A	C	Non-synonymous	1	60	LOC107317036	c.797A>C	p.D266A	23	-	23	0	0	0	Deleterious
H	7	NC_029522	28688663	C	T	Non-synonymous	0.9047	33.034	LOC107317000	c.5633G>A	p.G1878E	21	0	-	0	19	0
H	7	NC_029522	30429536	CA	TG	Non-synonymous	1	60	PRPF40A	c.1215_1216delinsTG	p.T406V	33	0	-	0	33	0
H	7	NC_029522	30834304	C	G	Non-synonymous	1	60	RBM43	c.457C>G	p.Q153E	33	0	-	33	0	0
H	7	NC_029522	33220304	G	A	Non-synonymous	1	60	PKP4	c.616G>A	p.V206I	25	25	0	-	0	0	Deleterious
H	7	NC_029522	33280438	G	A	Non-synonymous	1	60	TANC1	c.1378G>A	p.V460I	31	31	0	-	0	0	Deleterious
H	7	NC_029522	33307394	A	G	Non-synonymous	1	60	WDSUB1	c.269T>C	p.V90A	25	-	0	25	0	0
H	7	NC_029522	19113006	A	G	Non-synonymous	1	60	MUC13	c.1060A>G	p.N354D	24	-	0	24	0	0
H	8	NC_029523	1220827	TT	GA	Non-synonymous	1	60	AKNAD1	c.367_368delinsTC	p.K123S	28	0	0	28	-	0
H	8	NC_029523	1220839	G	T	Non-synonymous	1	60	AKNAD1	c.356C>A	p.T119K	30	0	0	-	30	0	Deleterious
H	8	NC_029523	1356712	G	A	Non-synonymous	0.9062	41.274	KIF14	c.640G>A	p.G214S	32	29	0	-	0	0
H	8	NC_029523	2515000	T	C	Non-synonymous	0.921	58.955	ASPM	c.5516T>C	p.V1839A	38	0	35	0	-	0	Deleterious
H	8	NC_029523	2515072	T	C	Non-synonymous	0.9285	53.862	ASPM	c.5588T>C	p.M1863T	28	0	26	0	-	0	Deleterious
H	8	NC_029523	2519022	C	T	Non-synonymous	0.9565	60	ASPM	c.8692C>T	p.L2898F	23	0	-	0	22	0	Deleterious
H	8	NC_029523	3608287	-	C	Frameshift	0.9677	60	LOC107317183	c.1227_1228insC	p.H410fs	31	0	30	0	0	1
H	8	NC_029523	3608295	C	-	Frameshift	0.9666	60	LOC107317183	c.1235delC	p.T412fs	30	0	-	0	0	29
H	8	NC_029523	3962227	TT	CC	Non-synonymous	1	60	MTA1	c.8_9delinsGG	p.E3G	34	0	34	0	-	0
H	8	NC_029523	4110762	T	C	Non-synonymous	1	60	NOTCH2	c.4109T>C	p.F1370S	21	0	21	0	-	0
H	8	NC_029523	4766865	A	G	Non-synonymous	1	60	TNN	c.1888A>G	p.N630D	22	-	0	22	0	0	Deleterious
H	8	NC_029523	4770801	C	T	Non-synonymous	1	60	TNN	c.2471C>T	p.T824I	22	0	-	0	22	0
H	8	NC_029523	5014699	G	A	Non-synonymous	0.9583	60	PAPPA2	c.3583G>A	p.A1195T	24	23	0	-	0	0
H	8	NC_029523	5055117	A	G	Non-synonymous	1	60	ASTN1	c.3877T>C	p.F1293L	23	-	0	23	0	0
H	8	NC_029523	5209305	A	G	Non-synonymous	1	60	LOC107317300	c.685T>C	p.W229R	23	-	0	23	0	0
H	8	NC_029523	5532089	C	G	Non-synonymous	0.9523	60	ABL2	c.2004G>C	p.L668F	21	0	-	20	0	0
H	8	NC_029523	5540198	A	G	Non-synonymous	1	60	ABL2	c.167T>C	p.L56P	21	-	0	21	0	0	Deleterious
H	8	NC_029523	5600108	A	G	Non-synonymous	0.9375	60	AXDND1	c.3128A>G	p.K1043R	32	-	0	30	0	0
H	8	NC_029523	5609550	A	T	Non-synonymous	0.9687	60	TDRD5	c.323A>T	p.Y108F	32	-	0	0	31	0	Deleterious
H	8	NC_029523	5613275	G	A	Non-synonymous	1	60	TDRD5	c.1034G>A	p.S345N	30	30	0	-	0	0
H	8	NC_029523	5613298	A	G	Non-synonymous	0.9375	60	TDRD5	c.1057A>G	p.I353V	32	-	0	30	0	0
H	8	NC_029523	5613316	G	A	Non-synonymous	0.9285	53.862	TDRD5	c.1075G>A	p.V359I	28	26	0	-	0	0
H	8	NC_029523	5613335	T	G	Non-synonymous	1	60	TDRD5	c.1094T>G	p.F365C	21	0	0	21	-	0
H	8	NC_029523	5652130	T	G	Non-synonymous	0.9615	60	LOC107317216	c.743A>C	p.H248P	26	0	0	25	-	0	Deleterious
H	8	NC_029523	5659129	G	A	Non-synonymous	1	60	LOC107317217	c.521G>A	p.R174K	27	27	0	-	0	0
H	8	NC_029523	5965289	AT	CA	Non-synonymous	1	60	CACNA1E	c.4193_4194delinsCA	p.N1398T	27	-	27	0	0	0
H	8	NC_029523	6058569	C	T	Non-synonymous	1	60	RGSL1	c.1762C>T	p.P588S	29	0	-	0	29	0	Deleterious
H	8	NC_029523	6067075	GC	AT	Non-synonymous	1	60	RNASEL	c.2038_2039delinsAT	p.A680I	24	24	0	-	0	0
H	8	NC_029523	6067078	A	T	Non-synonymous	1	60	RNASEL	c.2036T>A	p.F679Y	24	-	0	0	24	0	Deleterious
H	8	NC_029523	6070048	T	C	Non-synonymous	1	60	RNASEL	c.755A>G	p.N252S	24	0	24	0	-	0
H	8	NC_029523	6413897	A	T	Non-synonymous	1	60	PBX1	c.552A>T	p.R184S	20	-	0	0	20	0
H	8	NC_029523	7368363	T	C	Non-synonymous	0.909	36.006	FAM129A	c.3070A>G	p.T1024A	22	0	20	0	-	0
H	8	NC_029523	9560343	-	GCTCAAACAC	Frameshift	1	60	RNPC3	c.945_946insGTGTTTGAGC	p.N316fs	50	0	0	50	0	0
H	8	NC_029523	9915708	T	A	Non-synonymous	1	60	OLFM3	c.1132T>A	p.S378T	27	27	0	0	-	0
H	8	NC_029523	11549746	G	T	Non-synonymous	1	60	LOC107317472	c.65C>A	p.P22H	22	0	0	-	22	0	Deleterious
H	8	NC_029523	11931635	A	G	Non-synonymous	0.9574	60	DNTTIP2	c.472A>G	p.T158A	47	-	0	45	0	0
H	8	NC_029523	17367796	C	G	Non-synonymous	1	60	ELOVL1	c.226G>C	p.V76L	30	0	-	30	0	0
H	8	NC_029523	17367823	C	G	Non-synonymous	1	60	ELOVL1	c.199G>C	p.V67L	26	0	-	26	0	0
H	8	NC_029523	17367825	T	C	Non-synonymous	1	60	ELOVL1	c.197A>G	p.Q66R	26	0	26	0	-	0
H	8	NC_029523	17367829	A	G	Non-synonymous	1	60	ELOVL1	c.193T>C	p.S65P	29	-	0	29	0	0
H	8	NC_029523	17753127	T	C	Non-synonymous	1	60	PTPRF	c.1805T>C	p.I602T	21	0	21	0	-	0
H	8	NC_029523	18026971	C	T	Non-synonymous	1	60	SLC6A9	c.1012G>A	p.V338M	22	0	-	0	22	0	Deleterious
H	8	NC_029523	18382035	A	T	Non-synonymous	1	60	KIF2C	c.1055T>A	p.M352K	21	-	0	0	21	0	Deleterious
H	8	NC_029523	18396543	T	C	Non-synonymous	1	60	RPS8	c.301T>C	p.W101R	20	0	20	0	-	0
H	8	NC_029523	18424707	T	A	Non-synonymous	0.9047	33.034	PTCH2	c.3514A>T	p.T1172S	21	19	0	0	-	0
H	8	NC_029523	19015166	TC	AG	Non-synonymous	1	60	PIK3R3	c.1506_1507delinsCT	p.Q502_T503delinsHS	34	34	0	0	-	0
H	8	NC_029523	19380411	G	T	Non-synonymous	1	60	MOB3C	c.526C>A	p.H176N	25	0	0	-	25	0
H	8	NC_029523	19380420	G	T	Non-synonymous	1	60	MOB3C	c.517C>A	p.R173S	29	0	0	-	29	0
H	8	NC_029523	19383876	G	T	Non-synonymous	1	60	MOB3C	c.361C>A	p.L121M	22	0	0	-	22	0	Deleterious
H	8	NC_029523	19383878	TT	CA	Non-synonymous	1	60	MOB3C	c.358_359delinsTG	p.N120C	22	0	22	0	-	0
H	8	NC_029523	21795021	A	T	Non-synonymous	1	60	ZCCHC11	c.2277T>A	p.F759L	49	-	0	0	49	0	Deleterious
H	8	NC_029523	22413139	A	G	Non-synonymous	0.9069	51.35	NDC1	c.1042T>C	p.S348P	43	-	0	39	0	0
H	8	NC_029523	22555540	T	C	Non-synonymous	1	60	PARS2	c.1184A>G	p.H395R	27	0	27	0	-	0	Deleterious
H	8	NC_029523	23072099	G	C	Non-synonymous	0.9333	59.823	C8H1orf168	c.999C>G	p.H333Q	30	0	28	-	0	0
H	8	NC_029523	23106054	C	T	Non-synonymous	0.9599	60	C8B	c.1597G>A	p.G533R	25	0	-	0	24	0
H	8	NC_029523	23921761	T	C	Non-synonymous	1	60	LOC107317691	c.1255A>G	p.N419D	22	0	22	0	-	0
H	8	NC_029523	23937493	A	G	Non-synonymous	1	60	LOC107317676	c.1124T>C	p.L375S	38	-	0	38	0	0
H	8	NC_029523	25016908	G	C	Non-synonymous	1	60	ALG6	c.1314G>C	p.M438I	29	0	29	-	0	0	Deleterious
H	8	NC_029523	25734999	-	CTC	Inframe insertion, conservative	0.9032	38.333	WDR78	c.135_136insGAG	p.Q45_N46insE	31	0	28	0	0	3
H	8	NC_029523	25821869	A	T	Non-synonymous	1	60	IL12RB2	c.1652A>T	p.K551M	20	-	0	0	20	0	Deleterious
H	8	NC_029523	26700976	AT	GC	Non-synonymous	0.9545	60	ERICH3	c.2623_2624delinsGC	p.I875A	22	-	0	21	0	0
H	8	NC_029523	26700979	T	C	Non-synonymous	0.9545	60	ERICH3	c.2621A>G	p.H874R	22	0	21	0	-	0	Deleterious
H	8	NC_029523	26701069	T	G	Non-synonymous	0.9565	60	ERICH3	c.2531A>C	p.D844A	23	0	0	22	-	0	Deleterious
H	9	NC_029524	682239	T	C	Non-synonymous	1	60	YEATS2	c.2770A>G	p.T924A	26	0	26	0	-	0
H	9	NC_029524	772539	T	C	Non-synonymous	0.9545	60	AMER3	c.346T>C	p.F116L	22	0	21	0	-	0
H	9	NC_029524	1682572	A	T	Non-synonymous	1	60	WDR33	c.113A>T	p.K38M	24	-	0	0	24	0	Deleterious
H	9	NC_029524	1682583	C	A	Non-synonymous	1	60	WDR33	c.124C>A	p.P42T	28	28	-	0	0	0	Deleterious
H	9	NC_029524	2385671	C	T	Non-synonymous	0.9642	60	PPP2R3A	c.1387G>A	p.A463T	28	0	-	0	27	0	Deleterious
H	9	NC_029524	2703276	T	A	Non-synonymous	1	60	EPHB1	c.274T>A	p.S92T	20	20	0	0	-	0
H	9	NC_029524	2723482	A	G	Non-synonymous	1	60	EPHB1	c.2419A>G	p.I807V	22	-	0	22	0	0
H	9	NC_029524	2723484	C	G	Non-synonymous	1	60	EPHB1	c.2421C>G	p.I807M	22	0	-	22	0	0	Deleterious
H	9	NC_029524	3067547	A	G	Non-synonymous	1	60	DZIP1L	c.1384A>G	p.M462V	27	-	0	27	0	0
H	9	NC_029524	3873976	G	A	Non-synonymous	0.9615	60	FARP2	c.1294G>A	p.G432S	26	25	0	-	0	0
H	9	NC_029524	4149232	T	C	Non-synonymous	0.9166	41.953	LOC107318006	c.640T>C	p.W214R	24	0	22	0	-	0
H	9	NC_029524	6254449	G	T	Non-synonymous	1	60	EPHA4	c.2661C>A	p.D887E	22	0	0	-	22	0
H	9	NC_029524	6587976	A	G	Non-synonymous	1	60	SGPP2	c.942A>G	p.I314M	24	-	0	24	0	0
H	9	NC_029524	9779488	CA	TG	Non-synonymous	0.9473	48.402	PLOD2	c.588_589delinsCA	p.V197I	38	0	-	0	34	0
H	9	NC_029524	10688001	C	G	Non-synonymous	1	60	NCBP2	c.174G>C	p.Q58H	20	0	-	20	0	0
H	9	NC_029524	10691815	G	C	Non-synonymous	1	60	PIGZ	c.1123C>G	p.P375A	22	0	22	-	0	0	Deleterious
H	9	NC_029524	10691856	C	T	Non-synonymous	1	60	PIGZ	c.1082G>A	p.R361H	22	0	-	0	22	0	Deleterious
H	9	NC_029524	10692036	T	C	Non-synonymous	1	60	PIGZ	c.902A>G	p.N301S	21	0	21	0	-	0	Deleterious
H	9	NC_029524	10692100	C	T	Non-synonymous	1	60	PIGZ	c.838G>A	p.V280M	21	0	-	0	21	0	Deleterious
H	9	NC_029524	10692139	C	T	Non-synonymous	1	60	PIGZ	c.799G>A	p.V267I	27	0	-	0	27	0	Deleterious
H	9	NC_029524	10692210	C	T	Non-synonymous	1	60	PIGZ	c.728G>A	p.G243D	22	0	-	0	22	0	Deleterious
H	9	NC_029524	10692214	T	C	Non-synonymous	1	60	PIGZ	c.724A>G	p.T242A	22	0	22	0	-	0	Deleterious
H	9	NC_029524	10726627	GC	AG	Non-synonymous	0.9565	60	DLG1	c.1793_1794delinsCT	p.S598T	23	22	0	-	0	0
H	9	NC_029524	11120163	C	A	Non-synonymous	0.9499	60	LOC107318254	c.1298C>A	p.S433Y	20	19	-	0	0	0
H	9	NC_029524	11299489	C	G	Non-synonymous	0.9333	59.823	ATP13A4	c.3419C>G	p.T1140S	30	0	-	28	0	0
H	9	NC_029524	11299525	G	A	Non-synonymous	0.9714	60	ATP13A4	c.3455G>A	p.R1152H	35	34	0	-	0	0
H	9	NC_029524	11322534	A	G	Non-synonymous	1	60	ATP13A5	c.2296A>G	p.N766D	22	-	0	22	0	0
H	9	NC_029524	11353174	C	T	Non-synonymous	1	60	LOC107318107	c.8783G>A	p.G2928D	23	0	-	0	23	0	Deleterious
H	9	NC_029524	11364511	T	C	Non-synonymous	1	60	LOC107318107	c.5695A>G	p.N1899D	29	0	29	0	-	0
H	9	NC_029524	11807802	G	C	Non-synonymous	1	60	CCDC50	c.584C>G	p.T195R	21	0	21	-	0	0
H	9	NC_029524	11990322	G	T	Non-synonymous	1	60	IL1RAP	c.1226C>A	p.P409H	22	0	0	-	22	0
H	9	NC_029524	11992659	C	T	Non-synonymous	1	60	IL1RAP	c.928G>A	p.G310R	29	0	-	0	29	0
H	9	NC_029524	13066763	C	G	Non-synonymous	1	60	LOC107318214	c.1596G>C	p.R532S	21	0	-	21	0	0
H	9	NC_029524	13066764	-	CTG	Inframe insertion, disruptive	1	60	LOC107318214	c.1594_1595insCAG	p.R532delinsTG	21	0	21	0	0	0
H	9	NC_029524	13435307	T	C	Non-synonymous	0.913	41.445	DIS3L2	c.694T>C	p.Y232H	23	0	21	0	-	0	Deleterious
H	9	NC_029524	13581616	A	G	Non-synonymous	0.9666	60	DIS3L2	c.2806A>G	p.R936G	30	-	0	29	0	0
H	9	NC_029524	13625326	C	T	Non-synonymous	1	60	CHRND	c.41C>T	p.A14V	21	0	-	0	21	0	Deleterious
H	9	NC_029524	13693536	T	C	Non-synonymous	1	60	LOC107318108	c.1402A>G	p.I468V	23	0	23	0	-	0
H	9	NC_029524	13989349	G	C	Non-synonymous	1	60	EPHB3	c.130C>G	p.P44A	20	0	20	-	0	0
H	9	NC_029524	13989392	GTT	AGC	Non-synonymous	1	60	EPHB3	c.85_87delinsGCT	p.N29A	20	20	0	-	0	0
H	9	NC_029524	14088516	A	G	Non-synonymous	1	60	SENP5	c.614T>C	p.L205S	20	-	0	20	0	0	Deleterious
H	9	NC_029524	14159673	G	C	Non-synonymous	1	60	FETUB	c.121G>C	p.E41Q	24	0	24	-	0	0	Deleterious
H	9	NC_029524	14217900	G	T	Non-synonymous	1	60	RFC4	c.954C>A	p.F318L	31	0	0	-	31	0
H	9	NC_029524	14366450	A	G	Non-synonymous	1	60	LAMP3	c.211A>G	p.T71A	22	-	0	22	0	0
H	9	NC_029524	14366616	T	C	Non-synonymous	1	60	LAMP3	c.377T>C	p.M126T	28	0	28	0	-	0
H	9	NC_029524	14366670	T	A	Non-synonymous	1	60	LAMP3	c.431T>A	p.I144N	29	29	0	0	-	0
H	9	NC_029524	15613065	C	T	Non-synonymous	0.9687	60	KCNMB2	c.32G>A	p.R11K	32	0	-	0	31	0	Deleterious
H	9	NC_029524	17031986	C	A	Non-synonymous	1	60	LOC107318309	c.710G>T	p.G237V	28	28	-	0	0	0
H	9	NC_029524	18595104	C	T	Non-synonymous	1	60	BCHE	c.245C>T	p.S82F	28	0	-	0	28	0
H	10	NC_029525	619607	CG	TC	Non-synonymous	1	60	TRIP4	c.904_905delinsGA	p.R302E	23	0	-	0	23	0
H	10	NC_029525	815962	C	G	Non-synonymous	0.9166	41.953	MYO9A	c.5569G>C	p.A1857P	24	0	-	22	0	0	Deleterious
H	10	NC_029525	2584062	T	G	No-stop	0.92	44.929	SCAPER	c.4099T>G	p..1367Eext.?	25	0	0	23	-	0
H	10	NC_029525	3353380	T	G	Non-synonymous	1	60	TPM1	c.596A>C	p.N199T	29	0	0	29	-	0
H	10	NC_029525	3354501	A	T	Non-synonymous	1	60	TPM1	c.404T>A	p.L135Q	21	-	0	0	21	0
H	10	NC_029525	4180197	G	A	Non-synonymous	1	60	ICE2	c.1348G>A	p.A450T	30	30	0	-	0	0	Deleterious
H	10	NC_029525	4480495	C	T	Non-synonymous	1	60	GTF2A2	c.287C>T	p.A96V	23	0	-	0	23	0	Deleterious
H	10	NC_029525	4480498	GC	CA	Non-synonymous	1	60	GTF2A2	c.290_291delinsCA	p.G97A	22	0	22	-	0	0
H	10	NC_029525	4836584	T	A	Non-synonymous	1	60	FAN1	c.2270A>T	p.Q757L	29	29	0	0	-	0	Deleterious
H	10	NC_029525	4924806	C	G	Non-synonymous	1	60	APBA2	c.1291C>G	p.P431A	24	0	-	24	0	0	Deleterious
H	10	NC_029525	4924809	A	T	Non-synonymous	1	60	APBA2	c.1294A>T	p.M432L	22	-	0	0	22	0
H	10	NC_029525	4924829	TG	CA	Non-synonymous	1	60	APBA2	c.1314_1315delinsCA	p.V439I	20	0	20	0	-	0
H	10	NC_029525	6870527	A	G	Non-synonymous	0.931	56.842	PYGO1	c.809A>G	p.N270S	29	-	0	27	0	0
H	10	NC_029525	7137128	TC	CA	Non-synonymous	1	60	UNC13C	c.4194_4195delinsTG	p.E1398_T1399delinsDA	25	0	25	0	-	0
H	10	NC_029525	7606965	T	C	Non-synonymous	0.9259	50.883	FAM214A	c.1240T>C	p.S414P	27	0	25	0	-	0	Deleterious
H	10	NC_029525	7726442	G	A	Non-synonymous	0.9545	60	MYO5C	c.145G>A	p.D49N	22	21	0	-	0	0
H	10	NC_029525	8150569	C	A	Non-synonymous	0.9259	50.883	DMXL2	c.3931G>T	p.A1311S	27	25	-	0	0	0
H	10	NC_029525	9848020	A	G	Non-synonymous	0.9142	50.107	FSD2	c.623T>C	p.M208T	35	-	0	32	0	0
H	10	NC_029525	10192133	T	A	Non-synonymous	1	60	SH3GL3	c.370T>A	p.L124M	42	42	0	0	-	0	Deleterious
H	10	NC_029525	10827527	T	C	Non-synonymous	0.9285	53.862	IL16	c.3035A>G	p.H1012R	28	0	26	0	-	0
H	10	NC_029525	10827759	T	C	Non-synonymous	0.9142	50.107	IL16	c.2803A>G	p.N935D	35	0	32	0	-	0
H	10	NC_029525	11519971	A	G	Non-synonymous	1	60	TICRR	c.805T>C	p.C269R	25	-	0	25	0	0	Deleterious
H	10	NC_029525	11722185	C	G	Non-synonymous	0.9655	60	ACAN	c.3916G>C	p.A1306P	29	0	-	28	0	0
H	10	NC_029525	12386921	CA	TG	Non-synonymous	0.9599	60	AGBL1	c.1493_1494delinsCA	p.L498S	25	0	-	0	24	0
H	10	NC_029525	12528916	C	T	Non-synonymous	0.9615	60	AKAP13	c.7322G>A	p.S2441N	26	0	-	0	25	0
H	10	NC_029525	12528934	T	C	Non-synonymous	0.9565	60	AKAP13	c.7304A>G	p.N2435S	23	0	22	0	-	0	Deleterious
H	10	NC_029525	12608774	T	C	Non-synonymous	1	60	AKAP13	c.2693A>G	p.H898R	22	0	22	0	-	0
H	10	NC_029525	12608940	T	G	Non-synonymous	1	60	AKAP13	c.2527A>C	p.M843L	26	0	0	26	-	0	Deleterious
H	10	NC_029525	12608946	T	C	Non-synonymous	1	60	AKAP13	c.2521A>G	p.T841A	28	0	28	0	-	0	Deleterious
H	10	NC_029525	12610164	T	C	Non-synonymous	1	60	AKAP13	c.1303A>G	p.K435E	25	0	25	0	-	0	Deleterious
H	10	NC_029525	12610209	T	C	Non-synonymous	1	60	AKAP13	c.1258A>G	p.I420V	20	0	20	0	-	0	Deleterious
H	10	NC_029525	12610389	A	G	Non-synonymous	0.9545	60	AKAP13	c.1078T>C	p.C360R	22	-	0	21	0	0	Deleterious
H	10	NC_029525	16109584	A	G	Non-synonymous	0.9047	33.034	SLC51B	c.544T>C	p.S182P	21	-	0	19	0	0	Deleterious
H	10	NC_029525	16129123	G	A	Non-synonymous	1	60	CILP	c.955C>T	p.P319S	22	22	0	-	0	0	Deleterious
H	10	NC_029525	17110899	CA	TG	Non-synonymous	1	60	AAGAB	c.99_100delinsCA	p.V34M	25	0	-	0	25	0
H	10	NC_029525	17494890	G	A	Non-synonymous	1	60	NOX5	c.7G>A	p.G3R	22	22	0	-	0	0	Deleterious
H	10	NC_029525	17494981	TG	CA	Non-synonymous	1	60	NOX5	c.98_99delinsCA	p.L33P	24	0	24	0	-	0
H	10	NC_029525	17925080	T	C	Non-synonymous	0.9523	60	SPG11	c.5128T>C	p.C1710R	21	0	20	0	-	0	Deleterious
H	10	NC_029525	18018313	G	T	Non-synonymous	1	60	FRMD5	c.4G>T	p.D2Y	28	0	0	-	28	0	Deleterious
H	10	NC_029525	18055496	T	G	Non-synonymous	0.9499	57.066	WDR76	c.943A>C	p.M315L	20	0	0	19	-	0	Deleterious
H	10	NC_029525	18350163	T	C	Non-synonymous	1	60	MAP1A	c.7771A>G	p.T2591A	34	0	34	0	-	0	Deleterious
H	10	NC_029525	18459122	T	A	Non-synonymous	1	60	IQGAP1	c.3208T>A	p.W1070R	33	33	0	0	-	0
H	10	NC_029525	18348828	T	C	Non-synonymous	1	60	MAP1A	c.9106A>G	p.T3036A	26	0	26	0	-	0
H	11	NC_029526	376026	C	T	Non-synonymous	1	60	GNAO1	c.994G>A	p.V332M	24	0	-	0	24	0	Deleterious
H	11	NC_029526	376030	C	G	Non-synonymous	1	60	GNAO1	c.990G>C	p.K330N	27	0	-	27	0	0
H	11	NC_029526	376053	A	T	Non-synonymous	1	60	GNAO1	c.967T>A	p.F323I	26	-	0	0	26	0	Deleterious
H	11	NC_029526	541511	A	G	Non-synonymous	1	60	BBS2	c.1354T>C	p.S452P	25	-	0	25	0	0
H	11	NC_029526	768461	T	C	Non-synonymous	1	60	MLKL	c.154T>C	p.W52R	21	0	21	0	-	0	Deleterious
H	11	NC_029526	774329	T	C	Non-synonymous	1	60	RFWD3	c.469T>C	p.S157P	20	0	20	0	-	0	Deleterious
H	11	NC_029526	984041	T	C	Non-synonymous	1	60	VAC14	c.1072A>G	p.I358V	35	0	35	0	-	0	Deleterious
H	11	NC_029526	1073986	C	T	Non-synonymous	1	60	HYDIN	c.737G>A	p.S246N	24	0	-	0	24	0	Deleterious
H	11	NC_029526	1352220	T	G	Non-synonymous	0.92	44.929	KCTD19	c.2316A>C	p.R772S	25	0	0	23	-	0	Deleterious
H	11	NC_029526	1353414	A	G	Non-synonymous	1	60	KCTD19	c.1604T>C	p.I535T	29	-	0	29	0	0	Deleterious
H	11	NC_029526	1353773	A	T	Non-synonymous	1	60	KCTD19	c.1522T>A	p.W508R	20	-	0	0	20	0	Deleterious
H	11	NC_029526	1370866	A	G	Non-synonymous	0.931	56.842	ZDHHC1	c.1115T>C	p.V372A	29	-	0	27	0	0	Deleterious
H	11	NC_029526	1418379	C	G	Non-synonymous	1	60	ACD	c.979C>G	p.P327A	21	0	-	21	0	0
H	11	NC_029526	1418635	G	A	Non-synonymous	1	60	ACD	c.1048G>A	p.V350I	22	22	0	-	0	0
H	11	NC_029526	1606392	T	C	Non-synonymous	0.92	44.929	EDC4	c.1660A>G	p.T554A	25	0	23	0	-	0
H	11	NC_029526	1663728	G	T	Non-synonymous	1	60	TSNAXIP1	c.1711C>A	p.Q571K	32	0	0	-	32	0
H	11	NC_029526	1709850	G	A	Non-synonymous	0.9499	57.066	RANBP10	c.1267G>A	p.V423I	20	19	0	-	0	0	Deleterious
H	11	NC_029526	1820646	T	C	Non-synonymous	0.909	36.006	NLRC5	c.5221A>G	p.K1741E	22	0	20	0	-	0
H	11	NC_029526	1820676	G	A	Non-synonymous	0.9583	60	NLRC5	c.5191C>T	p.R1731C	24	23	0	-	0	0	Deleterious
H	11	NC_029526	1820685	C	G	Non-synonymous	0.9565	60	NLRC5	c.5182G>C	p.G1728R	23	0	-	22	0	0
H	11	NC_029526	1820694	G	A	Non-synonymous	0.9565	60	NLRC5	c.5173C>T	p.L1725F	23	22	0	-	0	0
H	11	NC_029526	1823040	G	C	Non-synonymous	0.9583	60	NLRC5	c.4925C>G	p.T1642S	24	0	23	-	0	0
H	11	NC_029526	1824786	C	T	Non-synonymous	1	60	NLRC5	c.4807G>A	p.V1603M	23	0	-	0	23	0	Deleterious
H	11	NC_029526	1829042	C	A	Non-synonymous	0.9444	60	NLRC5	c.3973G>T	p.A1325S	36	34	-	0	0	0	Deleterious
H	11	NC_029526	1830091	T	C	Non-synonymous	0.9499	57.066	NLRC5	c.3808A>G	p.R1270G	20	0	19	0	-	0	Deleterious
H	11	NC_029526	1837619	T	C	Non-synonymous	0.9523	60	NLRC5	c.2639A>G	p.K880R	21	0	20	0	-	0	Deleterious
H	11	NC_029526	1841047	A	C	Non-synonymous	0.9583	60	NLRC5	c.1827T>G	p.D609E	24	-	23	0	0	0
H	11	NC_029526	1841051	C	T	Non-synonymous	0.9629	60	NLRC5	c.1823G>A	p.R608K	27	0	-	0	26	0
H	11	NC_029526	1853136	T	A	Non-synonymous	0.909	36.006	CETP	c.1154A>T	p.E385V	22	20	0	0	-	0	Deleterious
H	11	NC_029526	1870509	G	C	Non-synonymous	0.931	56.842	ENKD1	c.1407C>G	p.D469E	29	0	27	-	0	0
H	11	NC_029526	1922142	CAGCAG	------	Inframe deletion, conservative	0.923	48.315	ADGRG5	c.1345_1350delCAGCAG	p.Q449_Q450del	26	0	-	0	0	24
H	11	NC_029526	4043758	CTT	TGC	Non-synonymous	1	60	CHD9	c.5020_5022delinsGCA	p.K1674A	31	0	-	0	31	0
H	11	NC_029526	7506389	G	A	Non-synonymous	1	60	ZNF536	c.688G>A	p.A230T	25	25	0	-	0	0
H	11	NC_029526	8485287	G	T	Non-synonymous	1	60	LOC107319315	c.5407C>A	p.H1803N	31	0	0	-	31	0
H	11	NC_029526	8528408	A	T	Non-synonymous	0.92	44.929	ANKRD27	c.2500T>A	p.L834M	25	-	0	0	23	0	Deleterious
H	11	NC_029526	8618103	G	T	Non-synonymous	0.9285	60	CEP89	c.904C>A	p.H302N	42	0	0	-	39	0	Deleterious
H	11	NC_029526	8620607	T	C	Non-synonymous	0.909	54.267	CEP89	c.506A>G	p.K169R	44	0	40	0	-	0
H	11	NC_029526	8625454	T	C	Non-synonymous	1	60	FAAP24	c.470T>C	p.V157A	27	0	27	0	-	0	Deleterious
H	11	NC_029526	8707826	A	G	Non-synonymous	1	60	LRP3	c.2348A>G	p.Q783R	27	-	0	27	0	0
H	11	NC_029526	9853879	G	A	Non-synonymous	0.9302	60	CCDC79	c.820G>A	p.A274T	43	40	0	-	0	0	Deleterious
H	11	NC_029526	9956884	A	T	Non-synonymous	1	60	LOC107319284	c.1690T>A	p.C564S	30	-	0	0	30	0	Deleterious
H	11	NC_029526	11390221	T	A	Non-synonymous	1	60	CDH8	c.2262T>A	p.D754E	29	29	0	0	-	0
H	11	NC_029526	16008558	C	T	Non-synonymous	0.923	47.906	LOC107319420	c.803G>A	p.R268H	26	0	-	0	24	0
H	11	NC_029526	16321543	T	C	Non-synonymous	1	60	ZNF469	c.6728T>C	p.L2243P	20	0	20	0	-	0	Deleterious
H	11	NC_029526	16321683	G	T	Non-synonymous	1	60	ZNF469	c.6868G>T	p.V2290L	23	0	0	-	23	0
H	11	NC_029526	16322271	G	A	Non-synonymous	1	60	ZNF469	c.7456G>A	p.G2486S	21	21	0	-	0	0
H	11	NC_029526	16322836	C	G	Non-synonymous	1	60	ZNF469	c.8021C>G	p.T2674R	24	0	-	24	0	0	Deleterious
H	11	NC_029526	16325193	G	A	Non-synonymous	1	60	ZNF469	c.10378G>A	p.G3460S	23	23	0	-	0	0
H	11	NC_029526	16326397	G	T	Non-synonymous	1	60	ZNF469	c.11582G>T	p.G3861V	23	0	0	-	23	0	Deleterious
H	11	NC_029526	1726077	C	T	Non-synonymous	0.9565	60	CX3CL1	c.931G>A	p.D311N	23	0	-	0	22	0
H	12	NC_029527	285753	G	A	Non-synonymous	1	60	STAB1	c.1429G>A	p.V477I	21	21	0	-	0	0
H	12	NC_029527	586125	A	G	Non-synonymous	1	60	PRKCD	c.1522A>G	p.M508V	24	-	0	24	0	0
H	12	NC_029527	586128	T	G	Non-synonymous	1	60	PRKCD	c.1525T>G	p.F509V	24	0	0	24	-	0
H	12	NC_029527	925075	A	G	Non-synonymous	1	60	HEMK1	c.137A>G	p.E46G	29	-	0	29	0	0	Deleterious
H	12	NC_029527	1261127	G	C	Non-synonymous	1	60	LOC107319576	c.1800C>G	p.D600E	22	0	22	-	0	0
H	12	NC_029527	1265611	G	T	Non-synonymous	1	60	LOC107319577	c.1437C>A	p.S479R	22	0	0	-	22	0
H	12	NC_029527	1356825	GAGAACT	-------	Frameshift	0.9499	57.066	UBA7	c.359_365delAGTTCTC	p.Q120fs	20	0	0	-	0	19
H	12	NC_029527	1464253	C	A	Non-synonymous	1	60	LOC107319602	c.306G>T	p.E102D	24	24	-	0	0	0
H	12	NC_029527	1641836	A	C	Non-synonymous	1	60	FANCD2	c.3030T>G	p.H1010Q	25	-	25	0	0	0	Deleterious
H	12	NC_029527	1641861	T	C	Non-synonymous	1	60	FANCD2	c.3005A>G	p.K1002R	23	0	23	0	-	0	Deleterious
H	12	NC_029527	1641871	TG	CA	Non-synonymous	1	60	FANCD2	c.2994_2995delinsTG	p.T999A	25	0	25	0	-	0
H	12	NC_029527	1648922	C	T	Non-synonymous	1	60	FANCD2	c.2000G>A	p.R667K	21	0	-	0	21	0	Deleterious
H	12	NC_029527	1660175	C	T	Non-synonymous	0.9599	60	FANCD2	c.469G>A	p.A157T	25	0	-	1	24	0	Deleterious
H	12	NC_029527	1910212	A	-	Frameshift	0.9545	60	DNAH1	c.7216delA	p.N2406fs	22	-	0	0	0	21
H	12	NC_029527	1910240	-	C	Frameshift	1	60	DNAH1	c.7244_7245insC	p.N2415fs	21	0	21	0	0	0
H	12	NC_029527	1910249	T	-	Frameshift	1	60	DNAH1	c.7253delT	p.L2418fs	21	0	0	0	-	21
H	12	NC_029527	3299622	A	G	Non-synonymous	0.9599	60	TSEN2	c.709A>G	p.I237V	25	-	0	24	0	0	Deleterious
H	12	NC_029527	3299632	CA	TG	Non-synonymous	0.9629	60	TSEN2	c.719_720delinsTG	p.S240L	27	0	-	0	26	0
H	12	NC_029527	3299637	T	C	Non-synonymous	0.9687	60	TSEN2	c.724T>C	p.S242P	32	0	31	0	-	0	Deleterious
H	12	NC_029527	3299854	G	A	Non-synonymous	1	60	TSEN2	c.941G>A	p.R314H	26	26	0	-	0	0	Deleterious
H	12	NC_029527	6131738	T	A	Non-synonymous	1	60	CCDC66	c.255T>A	p.D85E	23	23	0	0	-	0
H	12	NC_029527	6143337	A	G	Non-synonymous	1	60	FAM208A	c.4885T>C	p.S1629P	27	-	0	27	0	0	Deleterious
H	12	NC_029527	6372097	T	G	Non-synonymous	0.9473	60	DNAH12	c.8246A>C	p.E2749A	38	0	0	36	-	0
H	12	NC_029527	6592060	G	C	Non-synonymous	0.913	38.979	FLNB	c.5383G>C	p.A1795P	23	0	21	-	0	0	Deleterious
H	12	NC_029527	8367256	C	G	Non-synonymous	1	60	XPC	c.310G>C	p.V104L	44	0	-	44	0	0
H	12	NC_029527	8803381	G	A	Non-synonymous	0.9729	60	CCDC51	c.1072G>A	p.A358T	37	36	0	-	1	0
H	12	NC_029527	8982304	T	C	Non-synonymous	1	60	CPNE9	c.469T>C	p.F157L	22	0	22	0	-	0
H	12	NC_029527	8982306	C	G	Non-synonymous	1	60	CPNE9	c.471C>G	p.F157L	22	0	-	22	0	0
H	12	NC_029527	10564568	T	C	Non-synonymous	0.909	36.006	PTPRG	c.3083T>C	p.V1028A	22	0	20	0	-	0
H	12	NC_029527	10746612	G	T	Non-synonymous	1	60	CADPS	c.880C>A	p.L294M	28	0	0	-	28	0	Deleterious
H	12	NC_029527	11239526	TTG	CCT	Non-synonymous	1	60	ADAMTS9	c.1414_1416delinsAGG	p.Q472R	25	0	25	0	-	0
H	12	NC_029527	11457989	G	T	Non-synonymous	1	60	MAGI1	c.3730C>A	p.P1244T	25	0	0	-	25	0
H	12	NC_029527	11915624	T	C	Non-synonymous	1	60	LRIG1	c.1000A>G	p.I334V	25	0	25	0	-	0
H	12	NC_029527	13863496	T	G	Non-synonymous	1	60	SHQ1	c.1864A>C	p.T622P	22	0	0	22	-	0	Deleterious
H	12	NC_029527	13902566	A	G	Non-synonymous	1	60	SHQ1	c.110T>C	p.L37P	23	-	0	23	0	0	Deleterious
H	12	NC_029527	14009826	A	C	Non-synonymous	0.9655	60	PDZRN3	c.2413T>G	p.S805A	29	-	28	0	0	0	Deleterious
H	12	NC_029527	14314737	A	C	Non-synonymous	0.9375	60	CNTN3	c.966T>G	p.H322Q	48	-	45	0	0	0
H	12	NC_029527	14327420	T	C	Non-synonymous	1	60	CNTN3	c.209A>G	p.N70S	26	0	26	0	-	0
H	12	NC_029527	16675288	C	G	Non-synonymous	1	60	SRGAP3	c.2278G>C	p.A760P	23	0	-	23	0	0
H	12	NC_029527	16678305	T	G	Non-synonymous	1	60	SRGAP3	c.2015A>C	p.Q672P	24	0	0	24	-	0
H	12	NC_029527	16788893	GA	TG	Non-synonymous	1	60	LOC107319865	c.228_229delinsTG	p.S77G	29	0	0	-	29	0
H	12	NC_029527	16862402	C	T	Non-synonymous	1	60	PLXND1	c.4606G>A	p.E1536K	23	0	-	0	23	0
H	12	NC_029527	16862423	G	A	Non-synonymous	1	60	PLXND1	c.4585C>T	p.P1529S	20	20	0	-	0	0	Deleterious
H	12	NC_029527	16862468	G	A	Non-synonymous	1	60	PLXND1	c.4540C>T	p.L1514F	28	28	0	-	0	0
H	12	NC_029527	1511866	T	C	Non-synonymous	1	60	RBM6	c.886T>C	p.C296R	24	0	24	0	-	0	Deleterious
H	13	NC_029528	1081806	T	A	Non-synonymous	1	60	HSPA4	c.899A>T	p.K300M	24	24	0	0	-	0	Deleterious
H	13	NC_029528	1081849	G	T	Non-synonymous	1	60	HSPA4	c.856C>A	p.L286M	20	0	0	-	20	0
H	13	NC_029528	1150704	G	A	Non-synonymous	1	60	SHROOM1	c.2749G>A	p.V917M	26	26	0	-	0	0
H	13	NC_029528	1150741	C	T	Non-synonymous	1	60	SHROOM1	c.2786C>T	p.T929I	23	0	-	0	23	0
H	13	NC_029528	1152540	G	A	Non-synonymous	1	60	SHROOM1	c.3374G>A	p.R1125Q	26	26	0	-	0	0
H	13	NC_029528	1153290	G	T	Non-synonymous	1	60	SHROOM1	c.3450G>T	p.R1150S	26	0	0	-	26	0	Deleterious
H	13	NC_029528	1188661	A	G	Non-synonymous	1	60	8-Sep	c.304A>G	p.T102A	24	-	0	24	0	0
H	13	NC_029528	3977980	C	G	Non-synonymous	1	60	CLK4	c.1287G>C	p.Q429H	21	0	-	21	0	0
H	13	NC_029528	4504695	T	G	Non-synonymous	1	60	HNRNPH1	c.634A>C	p.K212Q	27	0	0	27	-	0
H	13	NC_029528	4504739	T	A	Non-synonymous	1	60	HNRNPH1	c.590A>T	p.Y197F	22	22	0	0	-	0
H	13	NC_029528	4504746	G	C	Non-synonymous	1	60	HNRNPH1	c.583C>G	p.L195V	20	0	20	-	0	0
H	13	NC_029528	4694656	AG	CC	Non-synonymous	1	60	FLT4	c.3123_3124delinsGG	p.S1042A	22	-	22	0	0	0
H	13	NC_029528	4695953	G	T	Non-synonymous	1	60	FLT4	c.2755C>A	p.H919N	22	0	0	-	22	0
H	13	NC_029528	4847272	G	T	Non-synonymous	1	60	SLC6A7	c.298G>T	p.A100S	32	0	0	-	32	0
H	13	NC_029528	4847279	A	T	Non-synonymous	1	60	SLC6A7	c.305A>T	p.Q102L	30	-	0	0	30	0
H	13	NC_029528	4921113	G	C	Non-synonymous	0.9655	60	TCOF1	c.2536G>C	p.V846L	29	0	28	-	0	0
H	13	NC_029528	5045360	C	T	Non-synonymous	1	60	LOC107320099	c.1955C>T	p.A652V	20	0	-	0	20	0	Deleterious
H	13	NC_029528	5045363	A	G	Non-synonymous	1	60	LOC107320099	c.1958A>G	p.E653G	20	-	0	20	0	0	Deleterious
H	13	NC_029528	5371680	T	C	Non-synonymous	1	60	NMUR2	c.13A>G	p.S5G	22	0	22	0	-	0	Deleterious
H	13	NC_029528	5990520	C	G	Non-synonymous	1	60	FAXDC2	c.583G>C	p.V195L	23	0	-	23	0	0
H	13	NC_029528	6015577	T	C	Non-synonymous	1	60	GEMIN5	c.1601A>G	p.H534R	37	0	37	0	-	0	Deleterious
H	13	NC_029528	6540635	T	C	Non-synonymous	1	60	LOC107320213	c.1309A>G	p.N437D	34	0	34	0	-	0
H	13	NC_029528	6557634	C	T	Non-synonymous	1	60	LOC107320215	c.148G>A	p.V50M	21	0	-	0	21	0	Deleterious
H	13	NC_029528	9835675	G	A	Non-synonymous	1	60	ATP10B	c.4165G>A	p.A1389T	33	33	0	-	0	0	Deleterious
H	13	NC_029528	12091513	C	G	Non-synonymous	1	60	ZNF346	c.351G>C	p.E117D	23	0	-	23	0	0
H	13	NC_029528	12208354	A	C	Non-synonymous	1	60	NOP16	c.535A>C	p.K179Q	24	-	24	0	0	0	Deleterious
H	13	NC_029528	13063706	T	C	Non-synonymous	1	60	ADAM19	c.2774T>C	p.F925S	22	0	22	0	-	0	Deleterious
H	13	NC_029528	13406660	A	G	Non-synonymous	1	60	GABRP	c.5A>G	p.Q2R	25	-	0	25	0	0	Deleterious
H	13	NC_029528	15583898	G	C	Non-synonymous	1	60	SLC4A9	c.2218G>C	p.V740L	20	0	20	-	0	0	Deleterious
H	13	NC_029528	15583906	G	C	Non-synonymous	1	60	SLC4A9	c.2226G>C	p.R742S	20	0	20	-	0	0	Deleterious
H	13	NC_029528	15583913	C	T	Non-synonymous	1	60	SLC4A9	c.2233C>T	p.H745Y	25	0	-	0	25	0	Deleterious
H	13	NC_029528	15583922	A	C	Non-synonymous	1	60	SLC4A9	c.2242A>C	p.K748Q	22	-	22	0	0	0
H	14	NC_029529	594050	A	G	Non-synonymous	1	60	LOC107320525	c.1865A>G	p.H622R	20	-	0	20	0	0
H	14	NC_029529	595826	T	C	No-stop	1	60	LOC107320536	c.880T>C	p..294Qext.?	28	0	28	0	-	0
H	14	NC_029529	931969	TC	GG	Non-synonymous	1	60	USP42	c.331_332delinsGG	p.S111G	23	0	0	23	-	0
H	14	NC_029529	1051355	A	C	Non-synonymous	1	60	EIF2AK1	c.252A>C	p.L84F	20	-	20	0	0	0	Deleterious
H	14	NC_029529	2382090	A	G	Non-synonymous	0.9714	60	C14H7orf50	c.500T>C	p.L167S	35	-	0	34	0	0	Deleterious
H	14	NC_029529	2401782	CC	TG	Non-synonymous	0.9499	57.066	C14H7orf50	c.14_15delinsCA	p.R5S	20	0	-	0	19	0
H	14	NC_029529	2630385	A	G	Non-synonymous	0.909	36.006	MICALL2	c.1421T>C	p.L474P	22	-	0	20	0	0
H	14	NC_029529	3396725	C	T	Non-synonymous	1	60	IQCE	c.1726G>A	p.G576R	28	0	-	0	28	0
H	14	NC_029529	4232689	GACA	AGTG | GGTG	Non-synonymous	0.9375	55.589	ACTB	c.[384_387delinsCACT];[c.384_387delinsCACC]	p.V129T	28	21	0	-	0	0
H	14	NC_029529	5108903	CA	TG	Non-synonymous	0.9666	60	TOP3A	c.2115_2116delinsCA	p.V706I	30	0	-	0	29	0
H	14	NC_029529	5134261	A	G	Non-synonymous	1	60	LOC107320583	c.994A>G	p.K332E	20	-	0	20	0	0
H	14	NC_029529	5260283	T	G	Non-synonymous	1	60	CACNA1H	c.5774A>C	p.E1925A	20	0	0	20	-	0
H	14	NC_029529	5300252	C	G	Non-synonymous	0.9166	41.953	CACNA1H	c.2385G>C	p.E795D	24	2	-	22	0	0
H	14	NC_029529	5355665	T	G	Non-synonymous	1	60	CACNA1H	c.454A>C	p.K152Q	22	0	0	22	-	0
H	14	NC_029529	6023025	A	G	Non-synonymous	1	60	MEIOB	c.1073T>C	p.M358T	30	-	0	30	0	0	Deleterious
H	14	NC_029529	6089638	A	C	Non-synonymous	0.9545	60	LOC107320748	c.1879A>C	p.T627P	22	-	21	0	0	0	Deleterious
H	14	NC_029529	6094592	G	T	Non-synonymous	1	60	RPL3L	c.980C>A	p.T327N	22	0	0	-	22	0	Deleterious
H	14	NC_029529	6097835	CT	TC	Non-synonymous	1	60	RPL3L	c.344_345delinsGA	p.K115R	23	0	-	0	23	0
H	14	NC_029529	6108685	A	G	Non-synonymous	1	60	TBL3	c.877A>G	p.M293V	31	-	0	31	0	0
H	14	NC_029529	6258150	A	G	Non-synonymous	1	60	PKD1	c.11882T>C	p.V3961A	22	-	0	22	0	0	Deleterious
H	14	NC_029529	6284596	A	G	Non-synonymous	1	60	PKD1	c.3706T>C	p.Y1236H	28	-	0	28	0	0	Deleterious
H	14	NC_029529	6284841	G	A	Non-synonymous	1	60	PKD1	c.3461C>T	p.A1154V	29	29	0	-	0	0	Deleterious
H	14	NC_029529	6288707	C	T	Non-synonymous	1	60	PKD1	c.2417G>A	p.S806N	20	0	-	0	20	0	Deleterious
H	14	NC_029529	6446453	T	C	Non-synonymous	1	60	E4F1	c.925T>C	p.C309R	37	0	37	0	-	0
H	14	NC_029529	6447200	C	T	Non-synonymous	1	60	E4F1	c.1181C>T	p.A394V	42	0	-	0	42	0
H	14	NC_029529	6502571	G	A	Non-synonymous	1	60	C14H7orf62	c.409G>A	p.V137M	20	20	0	-	0	0	Deleterious
H	14	NC_029529	6502615	AC	GA	Non-synonymous	0.913	38.979	C14H7orf62	c.453_454delinsGA	p.Q152K	23	-	0	21	0	0
H	14	NC_029529	6800212	T	C	Non-synonymous	1	60	PALB2	c.2885A>G	p.E962G	26	0	26	0	-	0	Deleterious
H	14	NC_029529	6802346	ATG	---	Inframe deletion, disruptive	0.9421	57.895	PALB2	c.1469_1471delCAT	p.S490_F491delinsF	28	-	0	0	0	27
H	14	NC_029529	6803378	A	G	Non-synonymous	0.9565	60	PALB2	c.439T>C	p.W147R	23	-	0	22	0	0
H	14	NC_029529	6803382	T	A	Non-synonymous	0.9599	60	PALB2	c.435A>T	p.R145S	25	24	0	0	-	0
H	14	NC_029529	6848826	C	A	Non-synonymous	1	60	GGA2	c.1624C>A	p.Q542K	28	28	-	0	0	0
H	14	NC_029529	7396479	T	C	Non-synonymous	1	60	NDE1	c.667T>C	p.C223R	31	0	31	0	-	0
H	14	NC_029529	7397651	G	C	Non-synonymous	1	60	NDE1	c.768G>C	p.K256N	34	0	34	-	0	0
H	14	NC_029529	8225854	A	G	Non-synonymous	1	60	CCP110	c.394A>G	p.R132G	20	-	0	20	0	0	Deleterious
H	14	NC_029529	8304309	T	C	Non-synonymous	1	60	LOC107320849	c.1306T>C	p.F436L	22	0	22	0	-	0
H	14	NC_029529	10975344	T	C	Non-synonymous	1	60	SLX4	c.4487A>G	p.E1496G	34	0	34	0	-	0	Deleterious
H	14	NC_029529	10975735	T	C	Non-synonymous	1	60	SLX4	c.4096A>G	p.N1366D	31	0	31	0	-	0
H	14	NC_029529	10978177	A	G	Non-synonymous	1	60	SLX4	c.2159T>C	p.V720A	20	-	0	20	0	0	Deleterious
H	14	NC_029529	10982148	C	T	Non-synonymous	1	60	SLX4	c.1448G>A	p.R483K	21	0	-	0	21	0
H	14	NC_029529	10996897	C	G	Non-synonymous	1	60	TRAP1	c.1724G>C	p.G575A	28	0	-	28	0	0
H	14	NC_029529	11232834	A	G	Non-synonymous	1	60	NLRC3	c.1037A>G	p.K346R	29	-	0	29	0	0	Deleterious
H	14	NC_029529	11232839	A	C	Non-synonymous	1	60	NLRC3	c.1042A>C	p.N348H	30	-	30	0	0	0	Deleterious
H	14	NC_029529	11233052	A	G	Non-synonymous	1	60	NLRC3	c.1255A>G	p.M419V	27	-	0	27	0	0	Deleterious
H	14	NC_029529	11343239	T	A	Non-synonymous	0.9705	60	C14H16orf71	c.3632T>A	p.V1211D	34	33	0	0	-	0	Deleterious
H	14	NC_029529	11421447	C	T	Non-synonymous	1	60	DECR2	c.539C>T	p.A180V	27	0	-	0	27	0
H	14	NC_029529	11421459	T	C	Non-synonymous	1	60	DECR2	c.551T>C	p.L184S	26	0	26	0	-	0
H	14	NC_029529	11421540	C	T	Non-synonymous	1	60	DECR2	c.632C>T	p.A211V	22	0	-	0	22	0
H	14	NC_029529	11730469	A	G	Non-synonymous	1	60	SEC14L5	c.589A>G	p.T197A	32	-	0	32	0	0	Deleterious
H	14	NC_029529	11835780	C	A	Non-synonymous	1	60	PRR35	c.2089C>A	p.L697M	22	22	-	0	0	0	Deleterious
H	14	NC_029529	12448494	G	T	Non-synonymous	1	60	LOC107321023	c.609C>A	p.D203E	31	0	0	-	31	0
H	14	NC_029529	12679749	C	T	Non-synonymous	1	60	ERI2	c.1120G>A	p.A374T	31	0	-	0	31	0	Deleterious
H	14	NC_029529	12679924	T	A	Non-synonymous	1	60	ERI2	c.945A>T	p.R315S	26	26	0	0	-	0	Deleterious
H	14	NC_029529	12712275	G	A	No-start	1	60	LYRM1	c.3G>A	p.M1?	26	26	0	-	0	0	Deleterious
H	14	NC_029529	12712330	A	C	Non-synonymous	1	60	LYRM1	c.58A>C	p.N20H	25	-	25	0	0	0	Deleterious
H	14	NC_029529	12712342	T	C	Non-synonymous	1	60	LYRM1	c.70T>C	p.C24R	26	0	26	0	-	0	Deleterious
H	14	NC_029529	12720477	G	C	Non-synonymous	1	60	DNAH3	c.10463C>G	p.T3488S	20	0	20	-	0	0
H	14	NC_029529	12731619	T	G	Non-synonymous	1	60	DNAH3	c.6019A>C	p.K2007Q	28	0	0	28	-	0
H	14	NC_029529	12758006	T	A	Non-synonymous	1	60	DNAH3	c.110A>T	p.Y37F	29	29	0	0	-	0	Deleterious
H	14	NC_029529	12779711	A	G	Non-synonymous	1	60	ANKS4B	c.748A>G	p.N250D	21	-	0	21	0	0
H	15	NC_029530	100930	A	G	Non-synonymous	1	60	PI4KA	c.4897A>G	p.R1633G	20	-	0	20	0	0
H	15	NC_029530	279256	T	C	Non-synonymous	0.9333	59.823	YDJC	c.710A>G	p.Q237R	30	0	28	0	-	0	Deleterious
H	15	NC_029530	430904	T	G	Non-synonymous	1	60	YPEL1	c.135T>G	p.H45Q	29	0	0	29	-	0
H	15	NC_029530	1146025	A	C	Non-synonymous	1	60	GOLGA3	c.115T>G	p.S39A	33	-	33	0	0	0	Deleterious
H	15	NC_029530	1146072	G	C	Non-synonymous	1	60	GOLGA3	c.68C>G	p.T23S	35	0	35	-	0	0	Deleterious
H	15	NC_029530	1882389	-	G	No-start	1	60	GALNT9	c.1_2insG	p.M1?	26	0	0	26	0	0
H	15	NC_029530	1882395	A	G	Non-synonymous	1	60	GALNT9	c.7A>G	p.T3A	26	-	0	26	0	0	Deleterious
H	15	NC_029530	2129405	A	G	Non-synonymous	0.9615	60	EP400	c.5336T>C	p.V1779A	26	-	0	25	0	0	Deleterious
H	15	NC_029530	2175633	T	G	Non-synonymous	1	60	ULK1	c.1548A>C	p.R516S	28	0	0	28	-	0
H	15	NC_029530	3311185	A	C	Non-synonymous	1	60	TMEM132C	c.943T>G	p.S315A	29	-	29	0	0	0
H	15	NC_029530	4808015	C	T	Non-synonymous	0.9499	57.066	MORN3	c.467G>A	p.S156N	20	0	-	0	19	0
H	15	NC_029530	4880143	A	G	Non-synonymous	0.9629	60	SETD1B	c.5420A>G	p.K1807R	27	-	0	26	0	0
H	15	NC_029530	5109559	TG	CC	Non-synonymous	0.9696	60	KNTC1	c.2925_2926delinsCC	p.V976L	33	0	32	0	-	0
H	15	NC_029530	5370227	A	G	Non-synonymous	1	60	ACAD10	c.866A>G	p.K289R	31	-	0	31	0	0
H	15	NC_029530	5373670	T	G	Non-synonymous	1	60	ACAD10	c.1632T>G	p.H544Q	25	0	0	25	-	0
H	15	NC_029530	5406087	C	T	Non-synonymous	1	60	LOC107321150	c.172C>T	p.L58F	20	0	-	0	20	0
H	15	NC_029530	5462956	T	G	Non-synonymous	1	60	TRAFD1	c.1424T>G	p.L475R	27	0	0	27	-	0	Deleterious
H	15	NC_029530	5463097	T	C	Non-synonymous	1	60	TRAFD1	c.1565T>C	p.I522T	24	0	24	0	-	0	Deleterious
H	15	NC_029530	5723648	C	G	Non-synonymous	0.9583	60	SSH1	c.2318G>C	p.G773A	24	0	-	23	0	0
H	15	NC_029530	5810994	T	C	Non-synonymous	0.9615	60	ACACB	c.6661T>C	p.W2221R	26	0	25	0	-	0
H	15	NC_029530	5814461	T	C	Non-synonymous	0.9166	41.953	FOXN4	c.1495A>G	p.T499A	24	0	22	0	-	0
H	15	NC_029530	5889284	C	T	Nonsense	1	60	UBE3B	c.2506C>T	p.R836.	35	0	-	0	35	0
H	15	NC_029530	5889290	C	T	Nonsense	1	60	UBE3B	c.2512C>T	p.R838.	34	0	-	0	34	0
H	15	NC_029530	5894125	C	T	Nonsense	1	60	UBE3B	c.3193C>T	p.R1065.	21	0	-	0	21	0
H	15	NC_029530	5903348	C	T	Non-synonymous	1	60	MMAB	c.284G>A	p.G95E	23	0	-	0	23	0	Deleterious
H	15	NC_029530	5903366	T	C	Non-synonymous	1	60	MMAB	c.266A>G	p.K89R	23	0	23	0	-	0	Deleterious
H	15	NC_029530	6039686	T	C	Non-synonymous	1	60	SGSM1	c.1381T>C	p.F461L	22	0	22	0	-	0
H	15	NC_029530	6072021	A	T	Non-synonymous	1	60	KIAA1671	c.4316A>T	p.H1439L	25	-	0	0	25	0
H	15	NC_029530	6157876	C	T	Non-synonymous	1	60	MYO18B	c.862C>T	p.P288S	26	0	-	0	26	0	Deleterious
H	15	NC_029530	6157900	A	G	Non-synonymous	1	60	MYO18B	c.886A>G	p.M296V	22	-	0	22	0	0
H	15	NC_029530	6175318	TG	CA	Non-synonymous	0.9285	34.543	MYO18B	c.4043_4044delinsCA	p.V1348A	21	0	21	0	-	0
H	15	NC_029530	6175395	A	G	Non-synonymous	1	60	MYO18B	c.4120A>G	p.T1374A	23	-	0	23	0	0
H	15	NC_029530	6253656	T	C	Non-synonymous	1	60	HPS4	c.1537A>G	p.R513G	24	0	24	0	-	0	Deleterious
H	15	NC_029530	6253700	T	C	Non-synonymous	0.9545	60	HPS4	c.1493A>G	p.H498R	22	0	21	0	-	0	Deleterious
H	15	NC_029530	7020328	C	T	Non-synonymous	1	60	LOC107321290	c.70G>A	p.D24N	20	0	-	0	20	0	Deleterious
H	15	NC_029530	8213992	T	C	Non-synonymous	0.9565	60	RNF10	c.1328A>G	p.N443S	23	0	22	0	-	0	Deleterious
H	15	NC_029530	8911456	AG	--	Frameshift	1	60	LOC107321358	c.1194_1195delCT	p.P398fs	20	-	0	0	0	20
H	15	NC_029530	8911537	T	C	Non-synonymous	1	60	LOC107321358	c.1114A>G	p.K372E	28	0	28	0	-	0
H	15	NC_029530	9652651	C	G	Non-synonymous	0.9523	60	CCDC157	c.1446G>C	p.E482D	21	0	-	20	0	0	Deleterious
H	15	NC_029530	9757021	T	C	Non-synonymous	1	60	MTMR3	c.2710A>G	p.S904G	21	0	21	0	-	0
H	15	NC_029530	10105081	A	G	Non-synonymous	1	60	NOS1	c.1766A>G	p.N589S	20	-	0	20	0	0	Deleterious
H	15	NC_029530	5374861	A	G	Non-synonymous	1	60	ACAD10	c.2099A>G	p.N700S	23	-	0	23	0	0
H	16	NC_029531	196221	A	T	Non-synonymous	0.9545	60	LOC107321532	c.396A>T	p.R132S	22	-	0	0	21	0
H	16	NC_029531	207503	A	G	Non-synonymous	0.9565	60	LOC107321534	c.236A>G	p.E79G	23	-	0	22	0	0
H	16	NC_029531	271030	G	A	Non-synonymous	1	60	LOC107321538	c.605C>T	p.A202V	22	22	0	-	0	0
H	16	NC_029531	271562	T	C	Non-synonymous	1	60	LOC107321538	c.497A>G	p.K166R	24	0	24	0	-	0
H	16	NC_029531	196723	A	T	Non-synonymous	0.9333	60	LOC107321532	c.538A>T	p.I180F	45	-	0	3	42	0
H	17	NC_029532	456386	T	A	Non-synonymous	1	60	LOC107321671	c.1361A>T	p.Y454F	20	20	0	0	-	0
H	17	NC_029532	749085	C	G	Non-synonymous	1	60	RGS3	c.1828G>C	p.A610P	20	0	-	20	0	0
H	17	NC_029532	749123	A	G	Non-synonymous	1	60	RGS3	c.1790T>C	p.M597T	25	-	0	25	0	0
H	17	NC_029532	1472489	G	A	Non-synonymous	0.9523	60	LOC107321683	c.1310G>A	p.R437H	21	20	0	-	0	0
H	17	NC_029532	1472506	G	A	Non-synonymous	0.9545	60	LOC107321683	c.1327G>A	p.V443M	22	21	0	-	0	0	Deleterious
H	17	NC_029532	1483351	T	A	Non-synonymous	1	60	LOC107321683	c.4013T>A	p.V1338E	22	22	0	0	-	0
H	17	NC_029532	1483789	G	A	Non-synonymous	1	60	LOC107321683	c.4138G>A	p.E1380K	23	23	0	-	0	0
H	17	NC_029532	1489513	T	C	Non-synonymous	1	60	SLC31A2	c.106T>C	p.F36L	23	0	23	0	-	0	Deleterious
H	17	NC_029532	1569712	G	C	Non-synonymous	1	60	ATP6V1G1	c.297G>C	p.L99F	30	0	30	-	0	0	Deleterious
H	17	NC_029532	1578228	T	C	Non-synonymous	1	60	C17H9orf91	c.218T>C	p.V73A	25	0	25	0	-	0	Deleterious
H	17	NC_029532	2456835	A	C	Non-synonymous	1	60	TLR4	c.73A>C	p.M25L	24	-	24	0	0	0
H	17	NC_029532	2459746	T	A	Non-synonymous	1	60	TLR4	c.1030T>A	p.S344T	23	23	0	0	-	0
H	17	NC_029532	3315740	A	T	Non-synonymous	1	60	CDK5RAP2	c.4121T>A	p.L1374H	28	-	0	0	28	0
H	17	NC_029532	3701985	A	G	Non-synonymous	1	60	URM1	c.266T>C	p.V89A	23	-	0	23	0	0	Deleterious
H	17	NC_029532	3702016	A	G	Non-synonymous	1	60	URM1	c.235T>C	p.F79L	25	-	0	25	0	0	Deleterious
H	17	NC_029532	3722368	AC	GT | GC	Non-synonymous	0.9047	35.963	SLC27A4	c.[620_621delinsAC];[c.620_621delinsGC]	p.S207N, p.(=)	21	-	0	21	0	0
H	17	NC_029532	4032164	C	T	Non-synonymous	1	60	DOLK	c.862G>A	p.V288I	35	0	-	0	35	0	Deleterious
H	17	NC_029532	4087366	A	G	Non-synonymous	1	60	FAM73B	c.499A>G	p.T167A	24	-	0	24	0	0
H	17	NC_029532	4662548	G	A	Non-synonymous	1	60	LAMC3	c.3878G>A	p.S1293N	21	21	0	-	0	0
H	17	NC_029532	4808190	G	A	Non-synonymous	1	60	UCK1	c.545C>T	p.T182M	25	25	0	-	0	0
H	17	NC_029532	4832829	T	C	Non-synonymous	0.9259	50.883	RAPGEF1	c.1885A>G	p.T629A	27	0	25	0	-	0	Deleterious
H	17	NC_029532	5083798	G	T	Non-synonymous	1	60	TTF1	c.26C>A	p.A9D	21	0	0	-	21	0
H	17	NC_029532	5193256	T	A	Non-synonymous	1	60	GTF3C4	c.1782T>A	p.D594E	22	22	0	0	-	0	Deleterious
H	17	NC_029532	5401997	A	G	Non-synonymous	1	60	SURF6	c.308T>C	p.I103T	25	-	0	25	0	0
H	17	NC_029532	5447172	C	T	Non-synonymous	0.923	47.906	REXO4	c.503G>A	p.S168N	26	0	-	0	24	0
H	17	NC_029532	5459561	G	A	Non-synonymous	1	60	ADAMTS13	c.2519G>A	p.R840Q	28	28	0	-	0	0
H	17	NC_029532	6058676	T	A	Non-synonymous	1	60	COL5A1	c.5102T>A	p.F1701Y	23	23	0	0	-	0
H	17	NC_029532	6212646	GT	AC	Non-synonymous	1	60	PPP1R26	c.794_795delinsAC	p.S265N	20	20	0	-	0	0
H	17	NC_029532	6212838	G	T	Non-synonymous	0.909	36.006	PPP1R26	c.986G>T	p.R329I	22	0	0	-	20	0
H	17	NC_029532	6213680	A	C	Non-synonymous	1	60	PPP1R26	c.1828A>C	p.M610L	21	-	21	0	0	0
H	17	NC_029532	6215544	G	A	Non-synonymous	1	60	PPP1R26	c.3692G>A	p.S1231N	23	23	0	-	0	0
H	17	NC_029532	6347023	G	A	Non-synonymous	0.913	38.979	SEC16A	c.583G>A	p.A195T	23	21	0	-	0	0
H	17	NC_029532	6369984	C	G	Non-synonymous	0.9523	60	INPP5E	c.744C>G	p.F248L	42	0	-	40	0	0
H	17	NC_029532	6398789	A	G	Non-synonymous	0.913	38.979	SNAPC4	c.2537A>G	p.K846R	23	-	0	21	0	0	Deleterious
H	17	NC_029532	6398887	G	T	Non-synonymous	1	60	SNAPC4	c.2635G>T	p.V879L	29	0	0	-	29	0
H	17	NC_029532	6405861	T	C	Non-synonymous	0.9565	60	CARD9	c.851T>C	p.L284S	23	0	22	0	-	0
H	17	NC_029532	6504291	A	T	Non-synonymous	1	60	LOC107321699	c.6272A>T	p.K2091M	31	-	0	0	31	0	Deleterious
H	17	NC_029532	6890659	T	C	Non-synonymous	1	60	GSN	c.1097T>C	p.V366A	28	0	28	0	-	0	Deleterious
H	17	NC_029532	6979381	A	G	Non-synonymous	1	60	DAB2IP	c.193A>G	p.T65A	20	-	0	20	0	0	Deleterious
H	17	NC_029532	7471741	G	C	Non-synonymous	1	60	CRB2	c.3119G>C	p.S1040T	23	0	23	-	0	0
H	17	NC_029532	7889201	A	G	Non-synonymous	1	60	ADGRD2	c.1174A>G	p.M392V	24	-	0	24	0	0
H	17	NC_029532	6400398	A	C	Non-synonymous	1	60	SNAPC4	c.4146A>C	p.K1382N	22	-	22	0	0	0
H	17	NC_029532	7100331	C	T	Non-synonymous	1	60	TTLL11	c.1433G>A	p.S478N	32	0	-	0	32	0	Deleterious
H	18	NC_029533	1041233	G	T	Non-synonymous	1	60	DNAH9	c.11319G>T	p.E3773D	20	0	0	-	20	0
H	18	NC_029533	1651198	T	G	Non-synonymous	1	60	PIK3R6	c.1955A>C	p.E652A	22	0	0	22	-	0	Deleterious
H	18	NC_029533	3628720	T	C	Non-synonymous	1	60	MGAT5B	c.800A>G	p.Q267R	26	0	26	0	-	0
H	18	NC_029533	3974822	A	G	Non-synonymous	0.9499	57.066	EVPL	c.3334A>G	p.R1112G	20	-	0	19	0	0	Deleterious
H	18	NC_029533	3988997	T	C	Non-synonymous	1	60	TEN1	c.19A>G	p.M7V	24	0	24	0	-	0	Deleterious
H	18	NC_029533	4007645	GA	AG	Non-synonymous	0.9523	60	FBF1	c.79_80delinsAG	p.D27S	21	20	0	-	0	0
H	18	NC_029533	4007673	A	G	Non-synonymous	1	60	FBF1	c.107A>G	p.D36G	27	-	0	27	0	0	Deleterious
H	18	NC_029533	4012630	T	A	Non-synonymous	1	60	FBF1	c.1702T>A	p.W568R	25	25	0	0	-	0	Deleterious
H	18	NC_029533	4300924	G	A	Non-synonymous	1	60	FASN	c.3226G>A	p.V1076I	25	25	0	-	0	0
H	18	NC_029533	4412929	A	G	Non-synonymous	1	60	MYADML2	c.181A>G	p.T61A	23	-	0	23	0	0	Deleterious
H	18	NC_029533	4579063	A	G	Non-synonymous	1	60	DNAH17	c.5786T>C	p.M1929T	24	-	0	24	0	0
H	18	NC_029533	4605425	T	G	Non-synonymous	1	60	USP36	c.2698A>C	p.K900Q	21	0	0	21	-	0	Deleterious
H	18	NC_029533	4791647	T	C	Non-synonymous	1	60	TBC1D16	c.1144A>G	p.K382E	21	0	21	0	-	0
H	18	NC_029533	4834653	T	C	Non-synonymous	1	60	RNF213	c.584T>C	p.V195A	20	0	20	0	-	0	Deleterious
H	18	NC_029533	4834670	G	A	Non-synonymous	0.9545	60	RNF213	c.601G>A	p.D201N	22	21	0	-	0	0	Deleterious
H	18	NC_029533	4837269	A	C	Non-synonymous	1	60	RNF213	c.1886A>C	p.Q629P	27	-	27	0	0	0	Deleterious
H	18	NC_029533	4844714	A	T	Non-synonymous	1	60	RNF213	c.3552A>T	p.E1184D	22	-	0	0	22	0	Deleterious
H	18	NC_029533	4844746	G	A	Non-synonymous	1	60	RNF213	c.3584G>A	p.R1195K	26	26	0	-	0	0	Deleterious
H	18	NC_029533	4844769	A	G	Non-synonymous	0.913	51.213	RNF213	c.3607A>G	p.I1203V	23	-	0	21	0	0
H	18	NC_029533	4849128	TG	CA	Non-synonymous	1	60	RNF213	c.5646_5647delinsCA	p.V1883I	21	0	21	0	-	0
H	18	NC_029533	4849145	C	T	Non-synonymous	1	60	RNF213	c.5663C>T	p.P1888L	27	0	-	0	27	0	Deleterious
H	18	NC_029533	4854718	G	T	Non-synonymous	0.9545	60	RNF213	c.9805G>T	p.G3269C	22	0	0	-	21	0	Deleterious
H	18	NC_029533	4872174	C	A	Non-synonymous	1	60	RNF213	c.14164C>A	p.Q4722K	36	36	-	0	0	0	Deleterious
H	18	NC_029533	4872753	A	G	Non-synonymous	0.9354	60	RNF213	c.14402A>G	p.K4801R	31	-	0	29	0	0	Deleterious
H	18	NC_029533	4873751	G	A	Non-synonymous	0.9714	60	RNF213	c.14545G>A	p.A4849T	35	34	0	-	0	0	Deleterious
H	18	NC_029533	4884739	G	A	Non-synonymous	0.9523	60	ENDOV	c.1229G>A	p.R410Q	21	20	0	-	0	0	Deleterious
H	18	NC_029533	5078732	C	T	Non-synonymous	1	60	LOC107322294	c.1063G>A	p.V355M	22	0	-	0	22	0
H	18	NC_029533	5163679	GT	CG	Non-synonymous	1	60	ACTG1	c.485_486delinsCG	p.N162T	25	0	25	-	0	0
H	18	NC_029533	5163708	G	T	Non-synonymous	1	60	ACTG1	c.457C>A	p.L153I	20	0	0	-	20	0
H	18	NC_029533	5352373	C	T	Non-synonymous	0.9047	33.034	C18H17orf80	c.673G>A	p.A225T	21	0	-	0	19	0	Deleterious
H	18	NC_029533	5352388	T	G	Non-synonymous	0.909	36.006	C18H17orf80	c.658A>C	p.I220L	22	0	0	20	-	0	Deleterious
H	18	NC_029533	6430142	T	G	Non-synonymous	0.9523	60	ARSG	c.1510A>C	p.K504Q	21	0	0	20	-	0
H	18	NC_029533	7245683	AT	GC	Non-synonymous	1	60	CEP95	c.633_634delinsGC	p.C212R	41	-	0	41	0	0
H	18	NC_029533	7356950	A	G	Non-synonymous	0.9333	59.823	ERN1	c.1564A>G	p.M522V	30	-	0	28	0	0
H	18	NC_029533	7462889	G	A	Non-synonymous	1	60	ADAP2	c.1004C>T	p.T335M	22	22	0	-	0	0	Deleterious
H	18	NC_029533	8743422	C	T	Non-synonymous	1	60	LOC107322322	c.257G>A	p.R86Q	20	0	-	0	20	0
H	18	NC_029533	8788072	T	C	Non-synonymous	1	60	SPAG9	c.3166T>C	p.Y1056H	41	0	41	0	-	0	Deleterious
H	18	NC_029533	8788079	G	A	Non-synonymous	1	60	SPAG9	c.3173G>A	p.R1058K	40	40	0	-	0	0
H	18	NC_029533	8788097	A	G	Non-synonymous	1	60	SPAG9	c.3191A>G	p.K1064R	40	-	0	40	0	0	Deleterious
H	18	NC_029533	8788108	C	T	Non-synonymous	1	60	SPAG9	c.3202C>T	p.H1068Y	37	0	-	0	37	0
H	18	NC_029533	8788114	A	G	Non-synonymous	1	60	SPAG9	c.3208A>G	p.I1070V	40	-	0	40	0	0	Deleterious
H	18	NC_029533	8846736	T	C	Non-synonymous	1	60	WFIKKN2	c.47A>G	p.K16R	20	0	20	0	-	0
H	18	NC_029533	8879165	GCAGCTCCT	---------	Inframe deletion, disruptive	0.9297	53.236	ANKRD40	c.659_667delGCAGCTCCT	p.S220_C223delinsS	37	0	0	-	0	35
H	18	NC_029533	8980745	C	G	Non-synonymous	1	60	CACNA1G	c.2391G>C	p.M797I	23	0	-	23	0	0
H	18	NC_029533	8980747	T	G	Non-synonymous	1	60	CACNA1G	c.2389A>C	p.M797L	23	0	0	23	-	0
H	18	NC_029533	4854596	G	C	Non-synonymous	0.9375	60	RNF213	c.9683G>C	p.R3228T	32	0	30	-	0	0	Deleterious
H	19	NC_029534	19204	G	A	Non-synonymous	1	60	LOC107322714	c.560G>A	p.C187Y	40	40	0	-	0	0
H	19	NC_029534	19212	T	G	Non-synonymous	1	60	LOC107322714	c.568T>G	p.S190A	38	0	0	38	-	0
H	19	NC_029534	31021	GC	AT	Non-synonymous	1	60	LOC107322603	c.5288_5289delinsAT	p.S1763N	21	21	0	-	0	0
H	19	NC_029534	31040	T	C	Non-synonymous	1	60	LOC107322603	c.5270A>G	p.Q1757R	27	0	27	0	-	0
H	19	NC_029534	36302	A	T	Non-synonymous	0.9259	54.972	LOC107322603	c.2769T>A	p.D923E	27	-	0	0	25	0
H	19	NC_029534	36748	A	T	Non-synonymous	1	60	LOC107322603	c.2518T>A	p.S840T	21	-	0	0	21	0
H	19	NC_029534	156296	A	G	Non-synonymous	1	60	BAZ1B	c.1054A>G	p.M352V	22	-	0	22	0	0
H	19	NC_029534	206266	G	A	Non-synonymous	1	60	TRIM50	c.634G>A	p.V212I	25	25	0	-	0	0
H	19	NC_029534	1886608	T	C	Non-synonymous	1	60	NCF1	c.10A>G	p.T4A	31	0	31	0	-	0	Deleterious
H	19	NC_029534	2027434	T	C	Non-synonymous	1	60	LAT2	c.487A>G	p.I163V	26	0	26	0	-	0	Deleterious
H	19	NC_029534	4194285	T	C	Non-synonymous	1	60	SERPINF2	c.437T>C	p.I146T	22	0	22	0	-	0	Deleterious
H	19	NC_029534	4197557	C	T	Non-synonymous	0.9615	60	SERPINF2	c.1244C>T	p.A415V	26	0	-	0	25	0
H	19	NC_029534	4213175	G	A	Non-synonymous	1	60	SMYD4	c.1078C>T	p.P360S	23	23	0	-	0	0	Deleterious
H	19	NC_029534	4448985	C	T	Non-synonymous	1	60	SLC46A1	c.1267G>A	p.V423I	22	0	-	0	22	0
H	19	NC_029534	4936972	C	A	Non-synonymous	0.9523	60	EFCAB5	c.454C>A	p.P152T	21	20	-	0	0	0	Deleterious
H	19	NC_029534	5112030	C	G	Non-synonymous	1	60	TIMM22	c.581G>C	p.R194P	21	0	-	21	0	0
H	19	NC_029534	5415879	G	A	Non-synonymous	0.9583	60	SHPK	c.11G>A	p.G4E	24	23	0	-	0	0	Deleterious
H	19	NC_029534	5538214	T	C	Non-synonymous	1	60	AKAP10	c.599T>C	p.V200A	21	0	21	0	-	0	Deleterious
H	19	NC_029534	5683267	G	A	Non-synonymous	1	60	GEMIN4	c.77G>A	p.S26N	22	22	0	-	0	0	Deleterious
H	19	NC_029534	5684572	C	A	Non-synonymous	1	60	GEMIN4	c.1382C>A	p.T461K	26	26	-	0	0	0	Deleterious
H	19	NC_029534	5801042	A	G	Non-synonymous	1	60	LOC107322561	c.160A>G	p.M54V	28	-	0	28	0	0
H	19	NC_029534	5811773	C	G	Non-synonymous	0.923	47.906	TEX14	c.3884G>C	p.G1295A	26	0	-	24	0	0	Deleterious
H	19	NC_029534	6892639	A	G	Non-synonymous	0.909	44.98	PIGW	c.1123A>G	p.T375A	22	-	0	20	0	0	Deleterious
H	19	NC_029534	7489242	A	G	Non-synonymous	0.9599	60	CUEDC1	c.743A>G	p.N248S	25	-	0	24	0	0	Deleterious
H	19	NC_029534	8084004	T	A	Non-synonymous	1	60	SGSM2	c.575T>A	p.F192Y	24	24	0	0	-	0	Deleterious
H	19	NC_029534	8111689	T	C	Non-synonymous	1	60	LOC107322738	c.595A>G	p.T199A	22	0	22	0	-	0	Deleterious
H	20	NC_029535	983835	-	TT	Frameshift	0.9499	57.066	LOC107322794	c.702_703insAA	p.A235fs	20	0	0	0	19	1
H	20	NC_029535	1345712	T	C	Non-synonymous	1	60	ITCH	c.1142A>G	p.N381S	21	0	21	0	-	0
H	20	NC_029535	1345736	A	T	Non-synonymous	1	60	ITCH	c.1118T>A	p.F373Y	23	-	0	0	23	0
H	20	NC_029535	1935697	CG	AC	Non-synonymous	0.9761	60	E2F1	c.472_473delinsAC	p.R158T	21	20	-	0	0	0
H	20	NC_029535	1935715	C	A	Non-synonymous	1	60	E2F1	c.490C>A	p.H164N	22	22	-	0	0	0
H	20	NC_029535	1935727	A	C	Non-synonymous	1	60	E2F1	c.502A>C	p.M168L	22	-	22	0	0	0
H	20	NC_029535	2109831	C	G	Non-synonymous	1	60	TOX2	c.828G>C	p.E276D	20	0	-	20	0	0
H	20	NC_029535	3173739	G	A	Non-synonymous	0.9166	53.054	ARHGAP40	c.596C>T	p.A199V	36	33	0	-	0	0
H	20	NC_029535	4872023	C	A	Non-synonymous	1	60	OCSTAMP	c.730G>T	p.V244L	22	22	-	0	0	0	Deleterious
H	20	NC_029535	4872101	C	T	Non-synonymous	1	60	OCSTAMP	c.652G>A	p.V218M	22	0	-	0	22	0	Deleterious
H	20	NC_029535	5921692	A	G	Non-synonymous	1	60	LOC107322928	c.640A>G	p.I214V	27	-	0	27	0	0
H	20	NC_029535	5942408	T	C	Non-synonymous	1	60	ZNFX1	c.2377A>G	p.I793V	23	0	23	0	-	0	Deleterious
H	20	NC_029535	6675497	G	A	Non-synonymous	1	60	CDH4	c.343G>A	p.V115I	20	20	0	-	0	0
H	20	NC_029535	7012164	C	T	Non-synonymous	1	60	LAMA5	c.5684G>A	p.R1895H	20	0	-	0	20	0
H	20	NC_029535	7028106	T	A	Non-synonymous	1	60	LAMA5	c.2144A>T	p.Y715F	21	21	0	0	-	0
H	20	NC_029535	7968690	G	C	Non-synonymous	1	60	CHRNA4	c.250C>G	p.L84V	27	0	27	-	0	0
H	20	NC_029535	8799752	A	G	Non-synonymous	1	60	DNMT3B	c.248T>C	p.L83P	22	-	0	22	0	0
H	20	NC_029535	8882734	T	C	Non-synonymous	1	60	ASXL1	c.2956A>G	p.K986E	28	0	28	0	-	0	Deleterious
H	20	NC_029535	9183211	T	A	Non-synonymous	1	60	RAD21L1	c.1456T>A	p.L486M	38	38	0	0	-	0
H	20	NC_029535	9183218	G	A	Non-synonymous	1	60	RAD21L1	c.1463G>A	p.S488N	39	39	0	-	0	0
H	20	NC_029535	9289268	C	T	Non-synonymous	1	60	HELZ2	c.1179G>A	p.M393I	20	0	-	0	20	0
H	20	NC_029535	9705054	A	G	Non-synonymous	1	60	ELMO2	c.1487T>C	p.L496P	23	-	0	23	0	0
H	20	NC_029535	9806408	C	G	Non-synonymous	0.9032	38.333	ZNF831	c.643G>C	p.A215P	31	0	-	28	0	0	Deleterious
H	20	NC_029535	10454699	C	A	Non-synonymous	1	60	CTCFL	c.121C>A	p.H41N	20	20	-	0	0	0
H	20	NC_029535	10457782	AG	CA	Non-synonymous	1	60	CTCFL	c.794_795delinsCA	p..265S	33	-	33	0	0	0
H	20	NC_029535	10527266	A	C	Non-synonymous	1	60	SPO11	c.151T>G	p.L51V	27	-	27	0	0	0	Deleterious
H	20	NC_029535	10527289	A	G	Non-synonymous	1	60	SPO11	c.128T>C	p.L43P	26	-	0	26	0	0	Deleterious
H	20	NC_029535	10889101	T	C	Non-synonymous	1	60	MC3R	c.308A>G	p.N103S	21	0	21	0	-	0
H	20	NC_029535	10908017	T	C	Non-synonymous	0.9166	41.953	LOC107323232	c.1039T>C	p.S347P	24	0	22	0	-	0
H	20	NC_029535	11033275	A	C	Non-synonymous	1	60	DOK5	c.765T>G	p.D255E	22	-	22	0	0	0
H	20	NC_029535	8882292	C	T	Non-synonymous	1	60	ASXL1	c.3398G>A	p.S1133N	20	0	-	0	20	0
H	21	NC_029536	14962	A	G	Non-synonymous	1	60	IGSF21	c.373T>C	p.W125R	24	-	0	24	0	0	Deleterious
H	21	NC_029536	118284	T	C	Non-synonymous	1	60	LOC107323506	c.1216A>G	p.K406E	21	0	21	0	-	0
H	21	NC_029536	145902	CA	TG	Non-synonymous	1	60	LOC107323446	c.1851_1852delinsTG	p.S618G	21	0	-	0	21	0
H	21	NC_029536	547290	G	T	Non-synonymous	1	60	KCNAB2	c.406C>A	p.L136I	20	0	0	-	20	0
H	21	NC_029536	782771	A	T	Non-synonymous	1	60	CEP104	c.2806A>T	p.T936S	22	-	0	0	22	0	Deleterious
H	21	NC_029536	784598	A	G	Non-synonymous	1	60	LRRC47	c.883A>G	p.T295A	22	-	0	22	0	0
H	21	NC_029536	1235573	T	G	Non-synonymous	1	60	LOC107323454	c.1121A>C	p.Q374P	22	0	0	22	-	0
H	21	NC_029536	1240877	T	C	Non-synonymous	1	60	LOC107323454	c.7A>G	p.R3G	30	0	30	0	-	0	Deleterious
H	21	NC_029536	1247724	G	T	Non-synonymous	1	60	PLCH2	c.3497C>A	p.T1166N	21	0	0	-	21	0	Deleterious
H	21	NC_029536	1272951	T	A	Non-synonymous	1	60	PLCH2	c.214A>T	p.T72S	23	23	0	0	-	0	Deleterious
H	21	NC_029536	1600378	G	A	Non-synonymous	0.909	44.216	CFAP74	c.3616G>A	p.V1206I	33	30	0	-	0	0	Deleterious
H	21	NC_029536	1970570	C	G	Non-synonymous	0.9565	60	TAS1R3	c.431G>C	p.S144T	23	0	-	22	0	0
H	21	NC_029536	2065918	C	T	Non-synonymous	1	60	SCNN1D	c.1805G>A	p.S602N	21	0	-	0	21	0
H	21	NC_029536	2172350	T	C	Non-synonymous	1	60	LOC107323499	c.719A>G	p.Q240R	44	0	44	0	-	0
H	21	NC_029536	2961963	T	C	Non-synonymous	1	60	PIK3CD	c.2654T>C	p.V885A	20	0	20	0	-	0
H	21	NC_029536	3188127	T	C	Non-synonymous	1	60	DFFA	c.403A>G	p.I135V	34	0	34	0	-	0
H	21	NC_029536	3297027	T	C	Non-synonymous	1	60	CASZ1	c.2590A>G	p.T864A	25	0	25	0	-	0	Deleterious
H	21	NC_029536	3512649	T	C	Non-synonymous	0.9599	60	MASP2	c.677A>G	p.E226G	25	0	24	0	-	0	Deleterious
H	21	NC_029536	3512653	T	C	Non-synonymous	0.9599	60	MASP2	c.673A>G	p.M225V	25	0	24	0	-	0
H	21	NC_029536	3852246	G	C	Non-synonymous	1	60	PAX7	c.376G>C	p.A126P	30	0	30	-	0	0
H	21	NC_029536	3962450	AT	GC	Non-synonymous	1	60	IFFO2	c.1259_1260delinsGC	p.N420S	20	-	0	20	0	0
H	21	NC_029536	4278156	T	C	Non-synonymous	1	60	DNAJC16	c.2222A>G	p.K741R	29	0	29	0	-	0	Deleterious
H	21	NC_029536	4278195	T	G	Non-synonymous	1	60	DNAJC16	c.2183A>C	p.N728T	29	0	0	29	-	0	Deleterious
H	21	NC_029536	4289481	A	G	Non-synonymous	1	60	CASP9	c.932A>G	p.Q311R	20	-	0	20	0	0	Deleterious
H	21	NC_029536	4302785	T	C	Non-synonymous	1	60	FHAD1	c.2324A>G	p.K775R	25	0	25	0	-	0	Deleterious
H	21	NC_029536	4308053	AA	GG	Non-synonymous	1	60	FHAD1	c.1172_1173delinsCC	p.I391T	35	-	0	35	0	0
H	21	NC_029536	4472330	T	C	Non-synonymous	1	60	PRDM2	c.1277A>G	p.N426S	22	0	22	0	-	0	Deleterious
H	21	NC_029536	4614360	T	G	Non-synonymous	0.9047	33.034	LOC107323358	c.770A>C	p.D257A	21	0	0	19	-	0
H	21	NC_029536	4875846	T	C	Non-synonymous	1	60	MTHFR	c.703T>C	p.S235P	21	0	21	0	-	0	Deleterious
H	21	NC_029536	4882513	T	C	Non-synonymous	1	60	C21H1orf167	c.4271A>G	p.K1424R	20	0	20	0	-	0	Deleterious
H	21	NC_029536	4887805	T	C	Non-synonymous	1	60	C21H1orf167	c.3263A>G	p.H1088R	22	0	22	0	-	0	Deleterious
H	21	NC_029536	4888880	C	T	Non-synonymous	1	60	C21H1orf167	c.3038G>A	p.R1013H	27	0	-	0	27	0	Deleterious
H	21	NC_029536	4891963	C	T	Non-synonymous	0.9062	41.274	C21H1orf167	c.1979G>A	p.R660Q	32	0	-	0	29	0	Deleterious
H	21	NC_029536	4891996	T	C	Non-synonymous	1	60	C21H1orf167	c.1946A>G	p.K649R	28	0	28	0	-	0	Deleterious
H	21	NC_029536	4895128	A	C	Non-synonymous	1	60	C21H1orf167	c.649T>G	p.S217A	26	-	26	0	0	0	Deleterious
H	21	NC_029536	4902517	C	T	Non-synonymous	0.9117	47.16	AGTRAP	c.244G>A	p.A82T	34	0	-	0	31	0	Deleterious
H	21	NC_029536	5131174	AC	GT	Non-synonymous	0.9852	60	LOC107323251	c.528_529delinsAC	p.W177R	68	-	0	67	0	0
H	21	NC_029536	5317292	T	C	Non-synonymous	1	60	EPHA8	c.1957A>G	p.T653A	20	0	20	0	-	0	Deleterious
H	21	NC_029536	5365480	T	A	Non-synonymous	0.913	38.979	ZBTB40	c.2298A>T	p.Q766H	23	21	0	0	-	0
H	21	NC_029536	5365506	T	G	Non-synonymous	1	60	ZBTB40	c.2272A>C	p.T758P	20	0	0	20	-	0
H	21	NC_029536	5365542	A	G	Non-synonymous	1	60	ZBTB40	c.2236T>C	p.C746R	20	-	0	20	0	0
H	21	NC_029536	5365554	A	G	Non-synonymous	1	60	ZBTB40	c.2224T>C	p.S742P	25	-	0	25	0	0
H	21	NC_029536	5365709	C	A	Non-synonymous	1	60	ZBTB40	c.2069G>T	p.G690V	23	23	-	0	0	0	Deleterious
H	21	NC_029536	5370364	C	T	Non-synonymous	0.9615	60	ZBTB40	c.1837G>A	p.G613S	26	0	-	0	25	0
H	21	NC_029536	5370429	T	A	Non-synonymous	0.9666	60	ZBTB40	c.1772A>T	p.H591L	30	29	0	0	-	0	Deleterious
H	21	NC_029536	5370438	T	C	Non-synonymous	0.9677	60	ZBTB40	c.1763A>G	p.Q588R	31	0	30	0	-	0	Deleterious
H	21	NC_029536	5372197	A	G	Non-synonymous	1	60	ZBTB40	c.1507T>C	p.S503P	24	-	0	24	0	0	Deleterious
H	21	NC_029536	5372206	A	T	Non-synonymous	1	60	ZBTB40	c.1498T>A	p.C500S	21	-	0	0	21	0	Deleterious
H	21	NC_029536	5380072	-	CTCC	Frameshift	1	60	ZBTB40	c.959_960insGGAG	p.S320fs	21	0	21	0	0	0
H	21	NC_029536	5928393	A	G	Non-synonymous	1	60	LOC107323516	c.1378A>G	p.I460V	31	-	0	31	0	0
H	22	NC_029537	478118	G	T	Non-synonymous	1	60	LRRTM4	c.1507G>T	p.A503S	26	0	0	-	26	0
H	22	NC_029537	478137	A	C	Non-synonymous	1	60	LRRTM4	c.1526A>C	p.N509T	21	-	21	0	0	0
H	22	NC_029537	478140	AA	TC	Non-synonymous	1	60	LRRTM4	c.1529_1530delinsTC	p.K510I	21	-	0	0	21	0
H	22	NC_029537	1197724	C	T	Non-synonymous	1	60	LOC107323670	c.106C>T	p.L36F	29	0	-	0	29	0	Deleterious
H	22	NC_029537	1265172	A	T	Non-synonymous	1	60	TET3	c.2465T>A	p.F822Y	21	-	0	0	21	0
H	22	NC_029537	1383539	C	A	Non-synonymous	1	60	AAK1	c.1994C>A	p.P665Q	21	21	-	0	0	0
H	22	NC_029537	1387739	A	T	Non-synonymous	1	60	NFU1	c.11A>T	p.K4M	21	-	0	0	21	0	Deleterious
H	22	NC_029537	2102024	A	G	Non-synonymous	1	60	NEFL	c.1168A>G	p.T390A	20	-	0	20	0	0
H	22	NC_029537	2345255	T	C	Non-synonymous	1	60	ENTPD4	c.1780T>C	p.W594R	29	0	29	0	-	0	Deleterious
H	22	NC_029537	2387923	G	A	Non-synonymous	1	60	R3HCC1	c.1837C>T	p.P613S	56	56	0	-	0	0
H	22	NC_029537	2536346	-	G	Frameshift	1	60	BIN3	c.103_104insG	p.M35fs	20	0	0	20	0	0
H	22	NC_029537	3403631	A	G	Non-synonymous	1	60	KCNU1	c.3002A>G	p.N1001S	27	-	0	27	0	0
H	22	NC_029537	3589711	C	T	Non-synonymous	1	60	BRF2	c.1201G>A	p.G401S	30	0	-	0	30	0	Deleterious
H	22	NC_029537	3589806	T	C	Non-synonymous	1	60	BRF2	c.1106A>G	p.K369R	26	0	26	0	-	0
H	22	NC_029537	3589879	C	A	Non-synonymous	1	60	BRF2	c.1033G>T	p.G345C	23	23	-	0	0	0
H	22	NC_029537	3590099	T	G	Non-synonymous	0.9655	60	BRF2	c.813A>C	p.E271D	29	1	0	28	-	0
H	22	NC_029537	3597701	C	G	Non-synonymous	1	60	RAB11FIP1	c.2642G>C	p.R881P	21	0	-	21	0	0
H	22	NC_029537	3597991	C	G	Non-synonymous	1	60	RAB11FIP1	c.2352G>C	p.K784N	28	0	-	28	0	0
H	22	NC_029537	3598367	T	C	Non-synonymous	1	60	RAB11FIP1	c.1976A>G	p.D659G	25	0	25	0	-	0
H	22	NC_029537	3602904	A	C	Non-synonymous	1	60	RAB11FIP1	c.25T>G	p.S9A	22	-	22	0	0	0
H	22	NC_029537	3822520	T	C	Non-synonymous	1	60	LOC107323762	c.226T>C	p.C76R	23	0	23	0	-	0
H	22	NC_029537	3833327	G	A	Non-synonymous	1	60	IDO2	c.13G>A	p.D5N	20	20	0	-	0	0	Deleterious
H	23	NC_029538	155101	A	G	Non-synonymous	1	60	RPS6KA1	c.215T>C	p.F72S	23	-	0	23	0	0
H	23	NC_029538	278235	T	C	Non-synonymous	1	60	MATN1	c.649A>G	p.T217A	21	0	21	0	-	0
H	23	NC_029538	278240	C	T	Non-synonymous	1	60	MATN1	c.644G>A	p.R215Q	20	0	-	0	20	0
H	23	NC_029538	960127	TT	CC	Non-synonymous	1	60	EDN2	c.356_357delinsCC	p.F119S	28	0	28	0	-	0
H	23	NC_029538	1366148	A	G	Non-synonymous	1	60	SMPDL3B	c.1309A>G	p.S437G	28	-	0	28	0	0	Deleterious
H	23	NC_029538	1448753	A	T	Non-synonymous	1	60	HNRNPR	c.1563A>T	p.E521D	24	-	0	0	24	0
H	23	NC_029538	1530344	C	A	Non-synonymous	0.913	38.979	LUZP1	c.3272C>A	p.P1091Q	23	21	-	0	0	0	Deleterious
H	23	NC_029538	1925098	C	G	Non-synonymous	1	60	PHACTR4	c.1734C>G	p.D578E	23	0	-	23	0	0
H	23	NC_029538	1936444	A	G	Non-synonymous	0.909	36.006	RCC1	c.907A>G	p.I303V	22	-	0	20	0	0
H	23	NC_029538	2028584	A	G	Non-synonymous	0.9565	60	LOC107323809	c.1196A>G	p.K399R	23	-	0	22	0	0
H	23	NC_029538	2343586	-	CAG	Inframe insertion, disruptive	1	60	EPB41	c.473_474insCAG	p.D158delinsDS	21	0	21	0	0	0
H	23	NC_029538	2456441	C	T	Non-synonymous	1	60	MECR	c.659G>A	p.R220H	26	0	-	0	26	0
H	23	NC_029538	3134511	CA	TG	Non-synonymous	1	60	LOC107324007	c.122_123delinsTG	p.T41M	25	0	-	0	25	0
H	23	NC_029538	3134531	A	G	Non-synonymous	1	60	LOC107324007	c.142A>G	p.M48V	24	-	0	24	0	0
H	23	NC_029538	3134580	T	C	Non-synonymous	1	60	LOC107324007	c.191T>C	p.I64T	22	0	22	0	-	0
H	23	NC_029538	3135603	A	C	Non-synonymous	1	60	LOC107324007	c.847A>C	p.T283P	23	-	23	0	0	0
H	23	NC_029538	3142189	T	C	Non-synonymous	0.9666	60	INPP5B	c.460T>C	p.S154P	30	0	29	0	-	0
H	23	NC_029538	3578838	T	C	Non-synonymous	1	60	MRPS15	c.25T>C	p.C9R	21	0	21	0	-	0
H	23	NC_029538	3578875	G	A	Non-synonymous	1	60	MRPS15	c.62G>A	p.G21D	28	28	0	-	0	0
H	23	NC_029538	3578877	T	A	Non-synonymous	1	60	MRPS15	c.64T>A	p.S22T	28	28	0	0	-	0
H	23	NC_029538	4217942	A	G	Non-synonymous	1	60	CSMD2	c.4925A>G	p.Q1642R	23	-	0	23	0	0
H	23	NC_029538	4275399	A	G	Non-synonymous	1	60	CSMD2	c.10721A>G	p.Q3574R	23	-	0	23	0	0	Deleterious
H	23	NC_029538	4453848	TC	GG	Non-synonymous	1	60	PTP4A2	c.348_349delinsCC	p.I117L	22	0	0	22	-	0
H	23	NC_029538	4580978	G	A	Non-synonymous	1	60	ZBTB8B	c.3613G>A	p.A1205T	20	20	0	-	0	0	Deleterious
H	23	NC_029538	4581500	T	C	Non-synonymous	1	60	ZBTB8B	c.4135T>C	p.S1379P	21	0	21	0	-	0
H	23	NC_029538	4581786	T	C	Non-synonymous	1	60	ZBTB8B	c.4421T>C	p.V1474A	20	0	20	0	-	0
H	23	NC_029538	4619156	T	C	Non-synonymous	1	60	KIAA1522	c.1471T>C	p.C491R	21	0	21	0	-	0
H	23	NC_029538	4648784	A	T	Non-synonymous	1	60	HPCA	c.305A>T	p.K102M	21	-	0	0	21	0	Deleterious
H	23	NC_029538	4728009	G	A	Non-synonymous	0.9642	60	MACF1	c.3997G>A	p.A1333T	28	27	0	-	0	0
H	23	NC_029538	4728552	T	G	Non-synonymous	0.9565	60	MACF1	c.4077T>G	p.I1359M	23	0	0	22	-	0	Deleterious
H	23	NC_029538	4737936	C	A	Non-synonymous	1	60	MACF1	c.8980C>A	p.L2994M	22	22	-	0	0	0	Deleterious
H	23	NC_029538	4738129	T	C	Non-synonymous	1	60	MACF1	c.9173T>C	p.M3058T	24	0	24	0	-	0
H	23	NC_029538	4749098	T	A	Non-synonymous	1	60	MACF1	c.13247T>A	p.L4416Q	25	25	0	0	-	0	Deleterious
H	24	NC_029539	976019	C	T	Non-synonymous	1	60	ARHGAP32	c.332G>A	p.R111H	20	0	-	0	20	0
H	24	NC_029539	1471639	C	T	Non-synonymous	1	60	SNX19	c.2323G>A	p.V775I	25	0	-	0	25	0
H	24	NC_029539	3143731	C	T	Non-synonymous	0.9545	60	ARHGEF12	c.4055G>A	p.S1352N	22	0	-	0	21	0	Deleterious
H	24	NC_029539	3155344	C	T	Non-synonymous	1	60	ARHGEF12	c.2221G>A	p.V741M	28	0	-	0	28	0
H	24	NC_029539	4710129	A	G	Non-synonymous	1	60	SCN4B	c.722T>C	p.L241P	21	-	0	21	0	0
H	24	NC_029539	4710261	A	G	Non-synonymous	1	60	SCN4B	c.590T>C	p.M197T	26	-	0	26	0	0
H	24	NC_029539	4738803	C	T	Non-synonymous	0.9032	38.333	MPZL2	c.34G>A	p.V12I	31	0	-	0	28	0
H	24	NC_029539	4738824	C	T	Non-synonymous	1	60	MPZL2	c.13G>A	p.A5T	29	0	-	0	29	0
H	24	NC_029539	4762597	C	G	Non-synonymous	1	60	TMPRSS5	c.146G>C	p.R49T	23	0	-	23	0	0	Deleterious
H	24	NC_029539	4762631	C	T	Non-synonymous	1	60	TMPRSS5	c.112G>A	p.A38T	23	0	-	0	23	0	Deleterious
H	24	NC_029539	4785291	T	A	Non-synonymous	1	60	LOC107324143	c.1504T>A	p.L502M	24	24	0	0	-	0	Deleterious
H	24	NC_029539	5027081	C	T	Non-synonymous	1	60	LOC107324297	c.1034G>A	p.R345Q	23	0	-	0	23	0
H	24	NC_029539	5041842	C	T	Non-synonymous	1	60	TTC12	c.718G>A	p.G240R	31	0	-	0	31	0	Deleterious
H	25	NC_029540	24148	C	G	Non-synonymous	1	60	ANP32E	c.322C>G	p.P108A	20	0	-	20	0	0
H	25	NC_029540	883322	T	C	Non-synonymous	1	60	TCHH	c.2122A>G	p.K708E	21	0	21	0	-	0
H	25	NC_029540	890622	AC	TT	Non-synonymous	1	60	LOC107324390	c.922_923delinsAA	p.V308K	20	-	0	0	20	0
H	25	NC_029540	890644	GCTCGGCTG	---------	Inframe deletion, disruptive	0.9788	60	LOC107324390	c.893_901delCAGCCGAGC	p.P298_Q301delinsQ	20	0	0	-	0	20
H	25	NC_029540	904608	A	G	Non-synonymous	1	60	LOC107324403	c.908A>G	p.N303S	20	-	0	20	0	0
H	25	NC_029540	905203	G	T	Non-synonymous	1	60	LOC107324403	c.1409G>T	p.G470V	20	0	0	-	20	0	Deleterious
H	25	NC_029540	1031324	T	C	Non-synonymous	1	60	LOC107324369	c.326A>G	p.H109R	20	0	20	0	-	0
H	25	NC_029540	1209620	C	T	Non-synonymous	1	60	LOC107324456	c.304G>A	p.D102N	23	0	-	0	23	0
H	25	NC_029540	1517812	A	G	Non-synonymous	1	60	UBE2Q1	c.629A>G	p.K210R	21	-	0	21	0	0	Deleterious
H	25	NC_029540	1636305	A	G	Non-synonymous	1	60	NUP210L	c.4174A>G	p.I1392V	26	-	0	26	0	0
H	25	NC_029540	1769348	G	A	Non-synonymous	1	60	GON4L	c.5831C>T	p.P1944L	24	24	0	-	0	0	Deleterious
H	25	NC_029540	1930817	A	G	Non-synonymous	1	60	LOC107324528	c.1364T>C	p.L455P	21	-	0	21	0	0	Deleterious
H	25	NC_029540	1932178	T	C	Non-synonymous	1	60	LOC107324528	c.752A>G	p.N251S	21	0	21	0	-	0
H	25	NC_029540	2100736	G	C	Non-synonymous	1	60	ARNT	c.1143C>G	p.I381M	20	0	20	-	0	0	Deleterious
H	25	NC_029540	2172177	T	C	Non-synonymous	1	60	LOC107324545	c.451T>C	p.W151R	27	0	27	0	-	0
H	25	NC_029540	2172178	-	GGGGAAGC	Frameshift	1	60	LOC107324545	c.452_453insGGGGAAGC	p.W151fs	27	0	0	27	0	0
H	25	NC_029540	2179688	G	A	Non-synonymous	0.9615	60	SETDB1	c.427G>A	p.G143R	26	25	0	-	0	0	Deleterious
H	25	NC_029540	2315898	A	-	Frameshift	1	60	LOC107324581	c.967delT	p.S323fs	24	-	0	0	0	24
H	26	NC_029541	655007	C	T	Non-synonymous	1	60	CACNA1S	c.3827C>T	p.A1276V	21	0	-	0	21	0
H	26	NC_029541	658669	T	C	Non-synonymous	1	60	CACNA1S	c.4597T>C	p.Y1533H	20	0	20	0	-	0
H	26	NC_029541	1600857	C	G	Non-synonymous	1	60	ATXN7L2	c.64C>G	p.H22D	20	0	-	20	0	0	Deleterious
H	26	NC_029541	1803794	C	G	Non-synonymous	1	60	KCNA10	c.534G>C	p.E178D	21	0	-	21	0	0
H	26	NC_029541	1803813	T	G	Non-synonymous	1	60	KCNA10	c.515A>C	p.N172T	22	0	0	22	-	0
H	26	NC_029541	1894334	G	A	Non-synonymous	0.92	52.265	LOC107324683	c.356C>T	p.A119V	25	23	0	-	0	0
H	26	NC_029541	1915493	G	A	Non-synonymous	0.9523	60	KCTD20	c.769G>A	p.A257T	21	20	0	-	0	0
H	26	NC_029541	2326437	C	T	Non-synonymous	0.913	38.979	TMEM81	c.818G>A	p.R273Q	23	0	-	0	21	0	Deleterious
H	26	NC_029541	2327184	G	A	Non-synonymous	1	60	TMEM81	c.71C>T	p.S24F	22	22	0	-	0	0	Deleterious
H	26	NC_029541	2575729	A	C	Non-synonymous	1	60	SLC41A1	c.4T>G	p.S2A	22	-	22	0	0	0	Deleterious
H	26	NC_029541	2705976	A	G	Non-synonymous	1	60	SRGAP2	c.1843A>G	p.I615V	30	-	0	30	0	0
H	26	NC_029541	3275052	CA	TG	Non-synonymous	0.925	33.091	LAMB3	c.2337_2338delinsCA	p.V780M	20	0	-	0	17	0
H	26	NC_029541	3275113	C	G	Non-synonymous	1	60	LAMB3	c.2277G>C	p.Q759H	20	0	-	20	0	0
H	26	NC_029541	3367251	A	G	Non-synonymous	1	60	LOC107324841	c.967T>C	p.C323R	28	-	0	28	0	0
H	26	NC_029541	3367694	A	G	Non-synonymous	1	60	LOC107324841	c.524T>C	p.M175T	23	-	0	23	0	0
H	26	NC_029541	3412728	A	C	Non-synonymous	1	60	DDX20	c.101A>C	p.E34A	21	-	21	0	0	0
H	26	NC_029541	3545123	T	C	No-start	1	60	CTTNBP2NL	c.2T>C	p.M1?	21	0	21	0	-	0	Deleterious
H	26	NC_029541	3788189	A	T	Non-synonymous	1	60	PTPN22	c.598T>A	p.S200T	21	-	0	0	21	0
H	26	NC_029541	3793764	T	C	Non-synonymous	1	60	BCL2L15	c.220A>G	p.I74V	23	0	23	0	-	0	Deleterious
H	26	NC_029541	3796102	T	A	Non-synonymous	1	60	AP4B1	c.1936A>T	p.T646S	21	21	0	0	-	0	Deleterious
H	26	NC_029541	3854310	TG	CA	Non-synonymous	1	60	SYT6	c.144_145delinsTG	p.K49E	35	0	35	0	-	0
H	26	NC_029541	3888824	C	T	Non-synonymous	0.9705	60	DENND2C	c.1022G>A	p.R341Q	34	0	-	0	33	0	Deleterious
H	26	NC_029541	4017483	G	C	Non-synonymous	1	60	LOC107324800	c.63C>G	p.H21Q	20	0	20	-	0	0	Deleterious
H	26	NC_029541	4017492	AATTGCCAT	---------	Inframe deletion, conservative	0.9894	60	LOC107324800	c.46_54delATGGCAATT	p.M16_I18del	20	-	0	0	0	20
H	26	NC_029541	4288356	T	C	No-start	1	60	GRM4	c.2T>C	p.M1?	22	0	22	0	-	0	Deleterious
H	26	NC_029541	4429479	T	A	Non-synonymous	1	60	ITPR3	c.7743A>T	p.E2581D	25	25	0	0	-	0
H	26	NC_029541	4429481	C	A	Nonsense	1	60	ITPR3	c.7741G>T	p.E2581.	25	25	-	0	0	0
H	26	NC_029541	4517277	T	C	Non-synonymous	1	60	LOC107324920	c.325A>G	p.R109G	25	0	25	0	-	0
H	26	NC_029541	4525605	C	T	Non-synonymous	0.9523	60	LOC107324921	c.353G>A	p.R118K	21	0	-	0	20	0
H	27	NC_029542	782752	C	G	Non-synonymous	1	60	CCDC103	c.735C>G	p.S245R	20	0	-	20	0	0	Deleterious
H	27	NC_029542	794062	T	C	Non-synonymous	1	60	KIF18B	c.1436A>G	p.H479R	23	0	23	0	-	0
H	27	NC_029542	1075479	G	C	Non-synonymous	1	60	LOC107325041	c.183C>G	p.N61K	20	0	20	-	0	0	Deleterious
H	27	NC_029542	1179798	T	C	Non-synonymous	1	60	SCN4A	c.2501A>G	p.N834S	21	0	21	0	-	0
H	27	NC_029542	1225464	G	T	Non-synonymous	1	60	LOC107325057	c.2065G>T	p.D689Y	23	0	0	-	23	0	Deleterious
H	27	NC_029542	1225471	T	G	Non-synonymous	1	60	LOC107325057	c.2072T>G	p.I691S	23	0	0	23	-	0
H	27	NC_029542	1225474	A	G	Non-synonymous	1	60	LOC107325057	c.2075A>G	p.Q692R	23	-	0	23	0	0
H	27	NC_029542	1228378	T	G	Non-synonymous	1	60	LOC107325044	c.61T>G	p.S21A	35	0	0	35	-	0
H	27	NC_029542	1229053	G	C	Non-synonymous	1	60	LOC107325044	c.166G>C	p.V56L	20	0	20	-	0	0
H	27	NC_029542	1231139	CA	TT	Non-synonymous	1	60	LOC107325044	c.894_895delinsTT	p.M299L	20	0	-	0	20	0
H	27	NC_029542	1232386	A	G	Non-synonymous	1	60	LOC107325044	c.1474A>G	p.M492V	21	-	0	21	0	0
H	27	NC_029542	1233983	G	A	Non-synonymous	1	60	LOC107325044	c.2125G>A	p.A709T	26	26	0	-	0	0
H	27	NC_029542	1782993	A	G	Non-synonymous	0.9166	41.953	LOC107325066	c.1336A>G	p.K446E	24	-	0	22	0	0	Deleterious
H	27	NC_029542	1783034	T	A	Non-synonymous	0.9565	60	LOC107325066	c.1377T>A	p.S459R	23	22	0	0	-	0	Deleterious
H	27	NC_029542	1783038	A	G	Non-synonymous	1	60	LOC107325066	c.1381A>G	p.N461D	24	-	0	24	0	0	Deleterious
H	27	NC_029542	1825246	G	T	Non-synonymous	1	60	EFCAB3	c.266G>T	p.R89I	22	0	0	-	22	0	Deleterious
H	27	NC_029542	1847771	A	G	Non-synonymous	1	60	METTL2A	c.994A>G	p.S332G	30	-	0	30	0	0
H	27	NC_029542	2134144	T	C	Non-synonymous	0.9285	53.862	KCNH6	c.211T>C	p.W71R	28	0	26	0	-	0
H	27	NC_029542	2150310	C	T	Non-synonymous	0.9523	60	KCNH6	c.1060C>T	p.R354C	21	0	-	0	20	0
H	27	NC_029542	2150316	T	C	Non-synonymous	0.9523	60	KCNH6	c.1066T>C	p.S356P	21	0	20	0	-	0
H	27	NC_029542	2362895	G	A	Non-synonymous	1	60	KANSL1	c.2392G>A	p.A798T	21	21	0	-	0	0	Deleterious
H	27	NC_029542	2385149	C	T	Non-synonymous	1	60	MAPT	c.658G>A	p.G220R	20	0	-	0	20	0	Deleterious
H	27	NC_029542	2982222	AG	GA	Non-synonymous	1	60	ZNF652	c.1166_1167delinsGA	p.K389R	28	-	0	28	0	0
H	27	NC_029542	3222328	C	G	Non-synonymous	1	60	HOXB3	c.602C>G	p.T201S	22	0	-	22	0	0
H	27	NC_029542	3284201	C	A	Non-synonymous	1	60	SKAP1	c.32C>A	p.A11E	24	24	-	0	0	0	Deleterious
H	27	NC_029542	4266651	G	-	Frameshift	0.913	38.979	LOC107325273	c.1048delC	p.L350fs	23	0	0	-	0	21
H	27	NC_029542	4266670	-	T	Frameshift	0.9583	60	LOC107325273	c.1028_1029insA	p.K343fs	24	0	0	0	23	1
H	27	NC_029542	4266879	-	C	Frameshift	0.9499	57.066	LOC107325273	c.907_908insG	p.E303fs	20	0	19	0	0	1
H	27	NC_029542	4310032	T	C	Non-synonymous	1	60	P3H4	c.1192A>G	p.S398G	32	0	32	0	-	0
H	28	NC_029543	121071	CA	TG	Non-synonymous	1	60	FBN3	c.5037_5038delinsTG	p.M1680V	21	0	-	0	21	0
H	28	NC_029543	305381	A	C	Non-synonymous	1	60	LOC107325517	c.279T>G	p.D93E	23	-	23	0	0	0
H	28	NC_029543	305404	T	G	Non-synonymous	1	60	LOC107325517	c.256A>C	p.K86Q	26	0	0	26	-	0
H	28	NC_029543	305418	T	C	Non-synonymous	1	60	LOC107325517	c.242A>G	p.H81R	24	0	24	0	-	0
H	28	NC_029543	305440	T	G	Non-synonymous	1	60	LOC107325517	c.220A>C	p.K74Q	22	0	0	22	-	0
H	28	NC_029543	364961	G	C	Non-synonymous	1	60	CD320	c.346G>C	p.V116L	20	0	20	-	0	0	Deleterious
H	28	NC_029543	731551	G	A	Non-synonymous	0.9032	38.333	LOC107325413	c.529G>A	p.G177S	31	28	0	-	0	0
H	28	NC_029543	895982	C	G	Non-synonymous	1	60	LOC107325603	c.1004G>C	p.C335S	24	0	-	24	0	0	Deleterious
H	28	NC_029543	1117323	T	C	Non-synonymous	0.9583	60	ACTL9	c.187A>G	p.N63D	24	0	23	0	-	0	Deleterious
H	28	NC_029543	1142840	G	C	Non-synonymous	0.9545	60	LOC107325340	c.512C>G	p.T171S	22	0	21	-	0	0	Deleterious
H	28	NC_029543	1161613	T	C	Non-synonymous	1	60	LOC107325330	c.29T>C	p.L10P	36	0	36	0	-	0	Deleterious
H	28	NC_029543	1166989	G	A	Non-synonymous	1	60	LOC107325330	c.280G>A	p.V94M	20	20	0	-	0	0	Deleterious
H	28	NC_029543	1191754	G	C	Non-synonymous	1	60	C28H19orf35	c.745G>C	p.E249Q	21	0	21	-	0	0
H	28	NC_029543	1222212	C	G	Non-synonymous	1	60	AMH	c.92G>C	p.R31P	24	0	-	24	0	0	Deleterious
H	28	NC_029543	1705436	T	C	Non-synonymous	1	60	ANKRD24	c.1516A>G	p.T506A	22	0	22	0	-	0
H	28	NC_029543	1864252	A	G	Non-synonymous	1	60	MISP	c.869A>G	p.K290R	23	-	0	23	0	0
H	28	NC_029543	1869803	C	T	Non-synonymous	1	60	LOC107325440	c.1112G>A	p.S371N	20	0	-	0	20	0	Deleterious
H	28	NC_029543	1970797	-	GGCAGCAGC | ---GGCAGC	Inframe insertion, conservative	0.9111	39.881	TMEM259	c.1788_1789insGCTGCTGCC	p.A596_S597insAAA	20	0	0	16	0	4
H	28	NC_029543	2568118	-	TG	Frameshift	0.9736	60	MAU2	c.1344_1345insCA	p.V449fs	38	0	0	0	37	1
H	28	NC_029543	2701296	T	C	No-start	0.9499	59.002	SLC25A42	c.1A>G	p.M1?	20	0	19	0	-	0
H	28	NC_029543	2790780	-	TCTGATGAACA	Frameshift	0.9523	60	CERS1	c.848_849insTCTGATGAACA	p.T283fs	21	0	0	0	20	1
H	28	NC_029543	2846634	G	C	Non-synonymous	1	60	COMP	c.1383G>C	p.K461N	24	0	24	-	0	0
H	28	NC_029543	2915860	T	C	Non-synonymous	1	60	TMEM59L	c.637A>G	p.R213G	20	0	20	0	-	0	Deleterious
H	28	NC_029543	2915863	A	G	Non-synonymous	1	60	TMEM59L	c.634T>C	p.S212P	20	-	0	20	0	0	Deleterious
H	28	NC_029543	3108857	T	A	Non-synonymous	0.9565	60	C28H19orf45	c.1065A>T	p.L355F	23	22	0	0	-	0	Deleterious
H	28	NC_029543	3109648	A	G	Non-synonymous	1	60	C28H19orf45	c.809T>C	p.V270A	28	-	0	28	0	0	Deleterious
H	28	NC_029543	3284811	G	A	Non-synonymous	1	60	CPAMD8	c.3163G>A	p.A1055T	33	33	0	-	0	0
H	28	NC_029543	3310386	A	G	Non-synonymous	1	60	F2RL3	c.80T>C	p.L27P	23	-	0	23	0	0	Deleterious
H	28	NC_029543	3319923	C	A	Non-synonymous	0.9722	60	SIN3B	c.2109G>T	p.Q703H	36	35	-	1	0	0
H	28	NC_029543	3488104	C	A	Non-synonymous	1	60	TPM4	c.631G>T	p.A211S	28	28	-	0	0	0
H	28	NC_029543	3488829	G	T	Non-synonymous	1	60	TPM4	c.427C>A	p.L143I	25	0	0	-	25	0
H	LGE22C19W28	NC_029544	166202	C	T	Non-synonymous	0.9565	60	SCN8A	c.388G>A	p.V130I	23	0	-	0	22	0
H	LGE22C19W28	NC_029544	166243	G	C	Non-synonymous	0.9599	60	SCN8A	c.347C>G	p.T116S	25	0	24	-	0	0
H	LGE22C19W28	NC_029544	991859	G	C	Non-synonymous	1	60	GLI1	c.190G>C	p.V64L	23	0	23	-	0	0	Deleterious
H	LGE22C19W28	NC_029544	1207727	TGGTGG	------	Inframe deletion, disruptive	0.9671	57.984	LOC107325816	c.393_398delTGGTGG	p.L131_G133delinsL	24	0	0	0	-	24
H	LGE22C19W28	NC_029544	1210995	GGT	---	Inframe deletion, conservative	0.9599	60	LOC107325816	c.1735_1737delGGT	p.G579del	25	0	0	-	0	24
H	LGE22C19W28	NC_029544	1216947	A	G	Non-synonymous	0.9655	60	LOC107325817	c.710A>G	p.N237S	29	-	0	28	0	0
H	LGE22C19W28	NC_029544	1293703	T	C	Non-synonymous	1	60	BCDIN3D	c.436A>G	p.R146G	21	0	21	0	-	0	Deleterious
H	LGE22C19W28	NC_029544	1700120	T	C	Non-synonymous	1	60	NACA	c.703T>C	p.S235P	23	0	23	0	-	0	Deleterious
H	LGE22C19W28	NC_029544	1700161	-	TG	Frameshift	0.9615	60	NACA	c.744_745insTG	p.C249fs	26	0	0	0	25	1
H	LGE64	NC_029545	7460	A	G	Non-synonymous	1	60	CHMP2A	c.31A>G	p.T11A	20	-	0	20	0	0	Deleterious
H	LGE64	NC_029545	164576	G	A	Non-synonymous	1	60	LOC107325875	c.397G>A	p.V133I	26	26	0	-	0	0	Deleterious
H	LGE64	NC_029545	164597	C	A	Non-synonymous	1	60	LOC107325875	c.418C>A	p.L140I	23	23	-	0	0	0
H	LGE64	NC_029545	185655	C	A	Non-synonymous	0.9142	50.107	LOC107325880	c.31C>A	p.L11I	35	32	-	0	0	0	Deleterious
H	LGE64	NC_029545	190418	A	T	Non-synonymous	0.9777	60	LOC107325880	c.857A>T	p.E286V	45	-	0	0	44	0
H	LGE64	NC_029545	192392	G	A	Non-synonymous	1	60	LOC107325880	c.982G>A	p.A328T	21	21	0	-	0	0
H	LGE64	NC_029545	193487	GC	AT	Non-synonymous	0.9166	41.953	LOC107325880	c.1400_1401delinsAT	p.S467N	24	22	0	-	0	0
H	LGE64	NC_029545	220934	T	A	Non-synonymous	1	60	LOC107325874	c.1337A>T	p.Q446L	24	24	0	0	-	0	Deleterious
H	LGE64	NC_029545	303880	C	T	Non-synonymous	0.923	47.906	LOC107325871	c.5512G>A	p.A1838T	26	0	-	0	24	0	Deleterious
H	LGE64	NC_029545	313416	T	C	Non-synonymous	1	60	LOC107325871	c.2552A>G	p.N851S	21	0	21	0	-	0
H	LGE64	NC_029545	388449	G	A	Non-synonymous	1	60	LOC107325870	c.4172C>T	p.T1391M	21	21	0	-	0	0	Deleterious
H	LGE64	NC_029545	389563	A	C	Non-synonymous	0.9499	57.066	LOC107325870	c.3058T>G	p.Y1020D	20	-	19	0	0	0
H	LGE64	NC_029545	422147	T	G	Non-synonymous	1	60	LIG1	c.1468T>G	p.S490A	21	0	0	21	-	0
H	LGE64	NC_029545	166553	A	G	Non-synonymous	1	60	LOC107325875	c.722A>G	p.K241R	21	-	0	21	0	0
H	LGE64	NC_029545	297732	G	C	Non-synonymous	1	60	LOC107325876	c.58G>C	p.A20P	21	0	21	-	0	0	Deleterious
H	LGE64	NC_029545	389739	A	G	Non-synonymous	1	60	LOC107325870	c.2882T>C	p.V961A	29	-	0	29	0	0
H	W	NC_029546	114895	A	G	Non-synonymous	1	60	LOC107325905	c.53T>C	p.M18T	22	-	0	22	0	0
H	Z	NC_029547	700031	C	A	Non-synonymous	1	60	ALPK2	c.1595G>T	p.G532V	32	32	-	0	0	0	Deleterious
H	Z	NC_029547	1894293	G	A	Non-synonymous	0.9499	60	EPG5	c.305G>A	p.G102D	20	19	0	-	1	0	Deleterious
H	Z	NC_029547	1896743	C	G	Non-synonymous	1	60	EPG5	c.1070C>G	p.A357G	20	0	-	20	0	0	Deleterious
H	Z	NC_029547	6463646	A	T	Non-synonymous	0.9615	60	KIAA1328	c.1474T>A	p.S492T	26	-	0	0	25	0
H	Z	NC_029547	7310004	A	G	Non-synonymous	1	60	ARID3C	c.404T>C	p.M135T	21	-	0	21	0	0
H	Z	NC_029547	7732892	C	T	Non-synonymous	1	60	CCL19	c.286G>A	p.D96N	23	0	-	0	23	0	Deleterious
H	Z	NC_029547	7838465	T	C	Non-synonymous	0.9047	35.508	FANCG	c.1544A>G	p.E515G	21	0	19	0	-	0	Deleterious
H	Z	NC_029547	7870111	GCTGCT	------	Inframe deletion, conservative	1	60	FAM214B	c.874_879delAGCAGC	p.S292_S293del	20	0	0	-	0	20
H	Z	NC_029547	8248974	A	G	Non-synonymous	1	60	LOC107305832	c.646A>G	p.I216V	23	-	0	23	0	0	Deleterious
H	Z	NC_029547	8267850	C	T	Non-synonymous	1	60	LOC107305758	c.239G>A	p.R80K	20	0	-	0	20	0	Deleterious
H	Z	NC_029547	8267854	T	C	Non-synonymous	1	60	LOC107305758	c.235A>G	p.I79V	20	0	20	0	-	0
H	Z	NC_029547	8330268	A	G	Non-synonymous	1	60	TAF1C	c.760A>G	p.N254D	26	-	0	26	0	0	Deleterious
H	Z	NC_029547	8517208	G	A	Non-synonymous	0.9599	60	LOC107305786	c.1682C>T	p.A561V	25	24	0	-	0	0
H	Z	NC_029547	8705472	C	T	Non-synonymous	1	60	PDZD2	c.4265G>A	p.C1422Y	23	0	-	0	23	0	Deleterious
H	Z	NC_029547	8711025	G	T	Non-synonymous	0.9523	60	PDZD2	c.2631C>A	p.D877E	21	1	0	-	20	0
H	Z	NC_029547	8737231	C	T	Non-synonymous	0.9599	60	PDZD2	c.1159G>A	p.D387N	25	0	-	0	24	0
H	Z	NC_029547	9460672	C	G	Non-synonymous	1	60	ADAMTS12	c.424G>C	p.A142P	34	0	-	34	0	0
H	Z	NC_029547	10508171	T	C	Non-synonymous	0.9117	47.16	CZH5orf42	c.4969A>G	p.T1657A	34	0	31	0	-	0	Deleterious
H	Z	NC_029547	10525028	C	T	Non-synonymous	0.9318	60	CZH5orf42	c.1339G>A	p.V447I	44	0	-	0	41	0	Deleterious
H	Z	NC_029547	10959317	G	A	Non-synonymous	1	60	EGFLAM	c.2456G>A	p.R819K	39	39	0	-	0	0
H	Z	NC_029547	11205760	T	C	Non-synonymous	0.931	56.842	RICTOR	c.11A>G	p.H4R	29	0	27	0	-	0	Deleterious
H	Z	NC_029547	11267026	G	A	Non-synonymous	0.9047	33.034	FYB	c.917C>T	p.P306L	21	19	0	-	0	0	Deleterious
H	Z	NC_029547	12347447	T	C	Non-synonymous	1	60	AP3B1	c.2173A>G	p.R725G	30	0	30	0	-	0
H	Z	NC_029547	14705165	A	G	Non-synonymous	0.9047	33.034	C7	c.1741A>G	p.I581V	21	-	0	19	0	0
H	Z	NC_029547	15418168	G	C	Non-synonymous	0.913	38.979	CZH5orf34	c.1764C>G	p.S588R	23	0	21	-	0	0	Deleterious
H	Z	NC_029547	16155005	C	T	Non-synonymous	1	60	HCN1	c.363G>A	p.M121I	22	0	-	0	22	0
H	Z	NC_029547	18929779	G	A	Non-synonymous	1	60	MAP3K1	c.4291G>A	p.V1431I	23	23	0	-	0	0
H	Z	NC_029547	21488932	C	T	Non-synonymous	0.9499	57.066	IQGAP2	c.2309G>A	p.R770Q	20	0	-	0	19	0
H	Z	NC_029547	22994239	G	T	Non-synonymous	1	60	ZNF366	c.1549G>T	p.A517S	33	0	0	-	33	0
H	Z	NC_029547	22994243	G	A	Non-synonymous	1	60	ZNF366	c.1553G>A	p.G518D	33	33	0	-	0	0
H	Z	NC_029547	23095121	GC	CT	Non-synonymous	1	60	MAP1B	c.7365_7366delinsAG	p.Q2456E	21	0	21	-	0	0
H	Z	NC_029547	25034015	C	T	Non-synonymous	0.9655	60	LOC107306123	c.902C>T	p.T301M	29	0	-	0	28	0	Deleterious
H	Z	NC_029547	28405766	G	A	Non-synonymous	1	60	CCDC171	c.3512C>T	p.T1171I	40	40	0	-	0	0
H	Z	NC_029547	28755162	G	A	Non-synonymous	1	60	FREM1	c.4556G>A	p.S1519N	22	22	0	-	0	0
H	Z	NC_029547	30094189	CT	TC	Non-synonymous	1	60	ADAMTSL1	c.426_427delinsTC	p.Y143H	22	0	-	0	22	0
H	Z	NC_029547	31144780	C	G	Non-synonymous	1	60	APBA1	c.1875G>C	p.E625D	40	0	-	40	0	0	Deleterious
H	Z	NC_029547	31153433	T	A	Non-synonymous	0.9523	60	APBA1	c.1311A>T	p.E437D	21	20	0	0	-	0
H	Z	NC_029547	33525652	A	G	Non-synonymous	1	60	PCSK5	c.2135A>G	p.D712G	26	-	0	26	0	0
H	Z	NC_029547	33525673	T	C	Non-synonymous	1	60	PCSK5	c.2156T>C	p.I719T	28	0	28	0	-	0
H	Z	NC_029547	35429417	C	T	Non-synonymous	1	60	TLE1	c.1586G>A	p.S529N	23	0	-	0	23	0
H	Z	NC_029547	38262248	C	T	Non-synonymous	1	60	HSD17B3	c.40G>A	p.A14T	26	0	-	0	26	0
H	Z	NC_029547	41641616	T	C	Non-synonymous	0.9629	60	LOC107306335	c.383T>C	p.L128S	27	0	26	0	-	0
H	Z	NC_029547	47518732	-	T	Frameshift	1	60	LOC107306426	c.1136_1137insA	p.K379fs	33	0	0	0	33	0
H	Z	NC_029547	50247425	A	G	Non-synonymous	1	60	MEGF10	c.3382A>G	p.S1128G	25	-	0	25	0	0	Deleterious
H	Z	NC_029547	51192896	T	A	Non-synonymous	1	60	FAM81B	c.606A>T	p.R202S	26	26	0	0	-	0	Deleterious
H	Z	NC_029547	55991093	T	C	Non-synonymous	0.9736	60	VCAN	c.2534A>G	p.K845R	38	0	37	0	-	0
H	Z	NC_029547	58463057	A	T	Non-synonymous	1	60	LOC107306554	c.1806A>T	p.R602S	22	-	0	0	22	0	Deleterious
H	Z	NC_029547	58501979	T	G	Non-synonymous	1	60	SLC46A2	c.1159T>G	p.F387V	22	0	0	22	-	0
H	Z	NC_029547	58968137	A	G	Non-synonymous	0.909	36.006	KIAA0368	c.2530A>G	p.T844A	22	-	0	20	0	0	Deleterious
H	Z	NC_029547	59029863	C	G	Non-synonymous	1	60	PTGR1	c.5C>G	p.T2R	31	0	-	31	0	0
H	Z	NC_029547	59090828	TGC	ATG	Non-synonymous	1	60	SVEP1	c.8033_8035delinsCAT	p.C2678_I2679delinsSF	23	23	0	0	-	0
H	Z	NC_029547	59111418	T	C	Non-synonymous	1	60	SVEP1	c.4021A>G	p.I1341V	22	0	22	0	-	0
H	Z	NC_029547	59572194	AC	GT	Non-synonymous	1	60	TOPORS	c.1456_1457delinsGT	p.T486V	36	-	0	36	0	0
H	Z	NC_029547	59573770	A	G	Non-synonymous	0.9032	38.333	TOPORS	c.3032A>G	p.Q1011R	31	-	0	28	0	0
H	Z	NC_029547	59573791	G	A	Non-synonymous	0.9629	60	TOPORS	c.3053G>A	p.G1018E	27	26	0	-	0	0	Deleterious
H	Z	NC_029547	60455736	T	C	Non-synonymous	0.9444	60	CAAP1	c.157A>G	p.M53V	36	0	34	0	-	0
H	Z	NC_029547	60763832	-	C	Frameshift	0.9499	57.066	LOC107306618	c.774_775insG	p.T259fs	20	0	19	0	0	1
