# Supplementary material for: Identification of SNPs Associated with Stress Response Traits within High Stress and Low Stress Lines of Japanese Quail
Source: Genes (Basel). 2021 Mar 12;12(3):405. doi: 10.3390/genes12030405 (PMC8000459; doi:10.3390/genes12030405)
Supplement: Supplementary file 1 [file genes-12-00405-s001.zip › Supplemental Material 2_LS Line SNPs.xlsx]

## Sheet: Sheet1
Group	Chr	Contig ID	Ref Pos	Ref Base	Called Base	Impact	SNP %	Q call	Feature Name	DNA Change	Amino Acid Change	Depth	A Cnt	C Cnt	G Cnt	T Cnt	Deletion	SIFT
L	1	NC_029516	79883	G	A	Non-synonymous	1	60	GOLGB1	c.6203G>A	p.R2068Q	23	23	0	-	0	0
L	1	NC_029516	82310	T	A	Non-synonymous	1	60	GOLGB1	c.7616T>A	p.L2539Q	21	21	0	0	-	0
L	1	NC_029516	914388	AT	GC	Non-synonymous	1	60	UBE2H	c.224_225delinsGC	p.H75R	26	-	0	26	0	0
L	1	NC_029516	1035674	T	C	Non-synonymous	0.9565	60	FBXO18	c.3031A>G	p.T1011A	23	0	22	0	-	0	Deleterious
L	1	NC_029516	1094329	T	C	Non-synonymous	0.9642	60	FAM208B	c.3523A>G	p.T1175A	28	0	27	0	-	0
L	1	NC_029516	1131958	C	G	Non-synonymous	1	60	LOC107312134	c.153G>C	p.E51D	22	0	-	22	0	0
L	1	NC_029516	1201302	A	T	Non-synonymous	1	60	LOC107312375	c.959T>A	p.F320Y	28	-	0	0	28	0
L	1	NC_029516	1277873	G	C	Non-synonymous	0.9655	60	LOC107305689	c.2340C>G	p.D780E	29	0	28	-	0	0	Deleterious
L	1	NC_029516	10542944	C	A	Non-synonymous	1	60	LOC107320701	c.307C>A	p.R103S	22	22	-	0	0	0
L	1	NC_029516	11183956	T	C	Non-synonymous	1	60	LOC107322541	c.4028T>C	p.V1343A	22	0	22	0	-	0
L	1	NC_029516	12949734	C	T	Non-synonymous	1	60	PIK3CG	c.3056C>T	p.T1019I	23	0	-	0	23	0
L	1	NC_029516	13405979	C	T	Non-synonymous	1	60	LAMB4	c.2627G>A	p.R876H	20	0	-	0	20	0
L	1	NC_029516	13417311	T	G	Non-synonymous	1	60	LAMB4	c.1204A>C	p.T402P	24	0	0	24	-	0
L	1	NC_029516	13417358	T	C	Non-synonymous	0.9565	60	LAMB4	c.1157A>G	p.Q386R	23	0	22	0	-	0
L	1	NC_029516	13417362	T	C	Non-synonymous	1	60	LAMB4	c.1153A>G	p.N385D	26	0	26	0	-	0
L	1	NC_029516	13670008	A	G	Non-synonymous	1	60	C1H12orf40	c.1294T>C	p.S432P	20	-	0	20	0	0	Deleterious
L	1	NC_029516	13670010	G	A	Non-synonymous	1	60	C1H12orf40	c.1292C>T	p.T431I	21	21	0	-	0	0	Deleterious
L	1	NC_029516	14084662	C	A	Non-synonymous	1	60	CELSR1	c.8137G>T	p.A2713S	24	24	-	0	0	0
L	1	NC_029516	19676578	T	C	Non-synonymous	1	60	CADPS2	c.1208A>G	p.K403R	25	0	25	0	-	0
L	1	NC_029516	19982878	A	T	Non-synonymous	0.9756	60	IQUB	c.1246T>A	p.S416T	41	-	0	0	40	0	Deleterious
L	1	NC_029516	20450287	G	C	Non-synonymous	1	60	GPR37	c.529C>G	p.L177V	27	0	27	-	0	0
L	1	NC_029516	22396354	G	C	Non-synonymous	1	60	MET	c.1399C>G	p.L467V	22	0	22	-	0	0
L	1	NC_029516	24056214	G	C	Non-synonymous	1	60	GPR85	c.523G>C	p.E175Q	21	0	21	-	0	0
L	1	NC_029516	24379183	T	C	Non-synonymous	1	60	ZNF277	c.16A>G	p.T6A	33	0	33	0	-	0	Deleterious
L	1	NC_029516	24379195	G	A	Non-synonymous	1	60	ZNF277	c.4C>T	p.R2C	36	36	0	-	0	0	Deleterious
L	1	NC_029516	30614047	C	A	Non-synonymous	0.909	36.006	RASSF3	c.250C>A	p.L84I	22	20	-	0	0	0
L	1	NC_029516	31257427	T	C	Non-synonymous	1	60	HELB	c.710T>C	p.M237T	30	0	30	0	-	0	Deleterious
L	1	NC_029516	31257430	T	C	Non-synonymous	0.9655	60	HELB	c.713T>C	p.V238A	29	0	28	0	-	0	Deleterious
L	1	NC_029516	32293368	T	C	Non-synonymous	0.9583	60	MYRFL	c.310T>C	p.S104P	24	0	23	0	-	0
L	1	NC_029516	32293378	A	G	Non-synonymous	1	60	MYRFL	c.320A>G	p.N107S	23	-	0	23	0	0
L	1	NC_029516	34281950	G	A	Non-synonymous	0.9285	53.862	LOC107310823	c.395G>A	p.R132H	28	26	0	-	0	0
L	1	NC_029516	36563306	A	C	Non-synonymous	1	60	PPFIA2	c.2646T>G	p.H882Q	24	-	24	0	0	0
L	1	NC_029516	40616009	A	C	Non-synonymous	0.9259	50.883	LOC107311547	c.316A>C	p.M106L	27	-	25	0	0	0	Deleterious
L	1	NC_029516	41663106	C	A	Non-synonymous	1	60	ELK3	c.154C>A	p.P52T	29	29	-	0	0	0	Deleterious
L	1	NC_029516	46002174	G	C	Non-synonymous	1	60	CACNA1I	c.4991C>G	p.T1664S	23	0	23	-	0	0
L	1	NC_029516	46024308	T	C	Non-synonymous	1	60	CACNA1I	c.2285A>G	p.K762R	30	0	30	0	-	0
L	1	NC_029516	46043743	C	T	Non-synonymous	0.913	43.09	CACNA1I	c.721G>A	p.V241I	23	0	-	0	21	0
L	1	NC_029516	46403383	A	T	Non-synonymous	1	60	CBY1	c.88T>A	p.S30T	20	-	0	0	20	0	Deleterious
L	1	NC_029516	46643280	T	G	Non-synonymous	1	60	GALR3	c.820A>C	p.M274L	21	0	0	21	-	0
L	1	NC_029516	46643407	T	C	Non-synonymous	1	60	GALR3	c.693A>G	p.I231M	24	0	24	0	-	0
L	1	NC_029516	46709614	TT	CG	Non-synonymous	0.9642	60	SH3BP1	c.530_531delinsCG	p.Q177P	28	0	27	0	-	0
L	1	NC_029516	46709654	G	A	Non-synonymous	1	60	SH3BP1	c.491C>T	p.A164V	27	27	0	-	0	0
L	1	NC_029516	46709663	C	T	Non-synonymous	1	60	SH3BP1	c.482G>A	p.S161N	27	0	-	0	27	0
L	1	NC_029516	46986178	A	G	Non-synonymous	0.909	36.006	TMPRSS6	c.641A>G	p.K214R	22	-	0	20	0	0
L	1	NC_029516	47012628	T	C	Non-synonymous	0.9655	60	MPST	c.496A>G	p.T166A	29	1	28	0	-	0
L	1	NC_029516	49002632	A	T	Non-synonymous	1	60	CRY1	c.1068T>A	p.F356L	22	-	0	0	22	0
L	1	NC_029516	52664799	A	G	Non-synonymous	1	60	LOC107315480	c.77T>C	p.L26P	21	-	0	21	0	0	Deleterious
L	1	NC_029516	53027046	C	T	Non-synonymous	1	60	DENND5B	c.1396G>A	p.V466M	25	0	-	0	25	0	Deleterious
L	1	NC_029516	53603348	C	A	Non-synonymous	0.9574	60	PKP2	c.1840G>T	p.V614L	47	45	-	0	0	0
L	1	NC_029516	55467398	T	G	Non-synonymous	1	60	DENND2A	c.680T>G	p.V227G	26	0	0	26	-	0	Deleterious
L	1	NC_029516	55467404	T	C	Non-synonymous	1	60	DENND2A	c.686T>C	p.L229P	25	0	25	0	-	0
L	1	NC_029516	55519279	T	A	Non-synonymous	1	60	LOC107315955	c.917A>T	p.Y306F	21	21	0	0	-	0	Deleterious
L	1	NC_029516	56040729	A	C	Non-synonymous	1	60	KIAA1549	c.1683T>G	p.C561W	20	-	20	0	0	0
L	1	NC_029516	56041456	T	C	Non-synonymous	1	60	KIAA1549	c.956A>G	p.N319S	25	0	25	0	-	0
L	1	NC_029516	56041567	T	G	Non-synonymous	1	60	KIAA1549	c.845A>C	p.E282A	25	0	0	25	-	0
L	1	NC_029516	57080170	T	A	Non-synonymous	1	60	LOC107314887	c.114A>T	p.E38D	22	22	0	0	-	0
L	1	NC_029516	64715297	GC	AT	Non-synonymous	0.9333	60	LOC107317569	c.401_402delinsAT	p.R134H	45	42	0	-	0	0
L	1	NC_029516	65092605	T	-	Frameshift	1	60	WNT7B	c.742delA	p.S248fs	23	0	0	0	-	23
L	1	NC_029516	67953733	CG	GA	Non-synonymous	1	60	CD9	c.188_189delinsGA	p.A63G	22	0	-	22	0	0
L	1	NC_029516	67998274	C	A	Non-synonymous	0.9499	57.066	ARHGEF5	c.2852G>T	p.G951V	20	19	-	0	0	0	Deleterious
L	1	NC_029516	67998485	A	T	Non-synonymous	0.9687	60	ARHGEF5	c.2641T>A	p.S881T	32	-	1	0	31	0
L	1	NC_029516	68000435	T	C	Non-synonymous	1	60	ARHGEF5	c.691A>G	p.K231E	20	0	20	0	-	0	Deleterious
L	1	NC_029516	68650419	G	A	Non-synonymous	1	60	LOC107318315	c.14G>A	p.R5H	20	20	0	-	0	0
L	1	NC_029516	68650425	A	T	Non-synonymous	1	60	LOC107318315	c.20A>T	p.K7M	22	-	0	0	22	0
L	1	NC_029516	68662443	G	A	Non-synonymous	1	60	LOC107318315	c.401G>A	p.S134N	28	28	0	-	0	0
L	1	NC_029516	68681061	C	G	Non-synonymous	1	60	LOC107318315	c.3866C>G	p.A1289G	23	0	-	23	0	0
L	1	NC_029516	68698743	A	G	Non-synonymous	1	60	LOC107318171	c.1810A>G	p.K604E	25	-	0	25	0	0
L	1	NC_029516	68700945	AT	GC	Non-synonymous	1	60	LOC107318171	c.2371_2372delinsGC	p.M791A	20	-	0	20	0	0
L	1	NC_029516	68701063	A	T	Non-synonymous	0.9047	38.794	LOC107318171	c.2489A>T	p.Q830L	21	-	0	0	19	0	Deleterious
L	1	NC_029516	68704254	G	A	Non-synonymous	1	60	LOC107318171	c.3193G>A	p.A1065T	26	26	0	-	0	0
L	1	NC_029516	68726453	G	A	Non-synonymous	0.9565	60	LOC107318362	c.1676G>A	p.R559Q	23	22	0	-	0	0
L	1	NC_029516	69369056	T	A	Non-synonymous	1	60	LPAR5	c.1033A>T	p.I345F	30	30	0	0	-	0	Deleterious
L	1	NC_029516	69526105	T	C	Non-synonymous	1	60	P3H3	c.842T>C	p.I281T	21	0	21	0	-	0	Deleterious
L	1	NC_029516	69531566	G	A	Non-synonymous	1	60	P3H3	c.1808G>A	p.R603H	23	23	0	-	0	0
L	1	NC_029516	69611700	CC	AG	Non-synonymous	1	60	PTPN6	c.1493_1494delinsAG	p.P498Q	21	21	-	0	0	0
L	1	NC_029516	69616984	G	A	Non-synonymous	1	60	PHB2	c.542C>T	p.T181M	24	24	0	-	0	0
L	1	NC_029516	69619596	T	-	Frameshift	1	60	EMG1	c.452delT	p.V151fs	20	0	0	0	-	20
L	1	NC_029516	69664903	C	T	Non-synonymous	0.9615	60	CLSTN3	c.2324C>T	p.P775L	26	0	-	0	25	0
L	1	NC_029516	69664917	A	G	Non-synonymous	1	60	CLSTN3	c.2338A>G	p.T780A	29	-	0	29	0	0
L	1	NC_029516	69745281	C	T	Non-synonymous	1	60	ZYX	c.1817G>A	p.G606E	21	0	-	0	21	0
L	1	NC_029516	69880504	A	G	Non-synonymous	1	60	CASP2	c.100T>C	p.Y34H	21	-	0	21	0	0
L	1	NC_029516	69943542	G	T	Non-synonymous	1	60	LOC107319140	c.2975C>A	p.A992E	36	0	0	-	36	0	Deleterious
L	1	NC_029516	69943557	C	T	Non-synonymous	1	60	LOC107319140	c.2960G>A	p.G987E	35	0	-	0	35	0
L	1	NC_029516	69951463	G	T	Non-synonymous	1	60	LOC107319140	c.1256C>A	p.A419D	21	0	0	-	21	0
L	1	NC_029516	70273832	T	C	Non-synonymous	1	60	LOC107319251	c.40A>G	p.I14V	26	0	26	0	-	0
L	1	NC_029516	70882677	T	C	Non-synonymous	1	60	SPAG17	c.1187T>C	p.V396A	42	0	42	0	-	0	Deleterious
L	1	NC_029516	72163526	A	G	Non-synonymous	1	60	LOC107319872	c.1789A>G	p.I597V	40	-	0	40	0	0
L	1	NC_029516	74397875	A	T	Non-synonymous	1	60	DRD3	c.769A>T	p.S257C	29	-	0	0	29	0	Deleterious
L	1	NC_029516	74708441	C	T	Non-synonymous	1	60	C1H3orf17	c.1391C>T	p.S464F	21	0	-	0	21	0	Deleterious
L	1	NC_029516	74728371	C	T	Non-synonymous	0.9047	33.034	LOC107319995	c.716C>T	p.T239I	21	0	-	0	19	0
L	1	NC_029516	74728374	T	C	Non-synonymous	1	60	LOC107319995	c.719T>C	p.V240A	20	0	20	0	-	0
L	1	NC_029516	74950557	G	A	Non-synonymous	1	60	CCDC181	c.838G>A	p.A280T	28	28	0	-	0	0
L	1	NC_029516	74950603	A	G	Non-synonymous	1	60	CCDC181	c.884A>G	p.H295R	23	-	0	23	0	0
L	1	NC_029516	79542876	A	G	Non-synonymous	1	60	LOC107321450	c.785A>G	p.H262R	22	-	0	22	0	0	Deleterious
L	1	NC_029516	79543073	T	A	Non-synonymous	1	60	LOC107321450	c.982T>A	p.S328T	21	21	0	0	-	0
L	1	NC_029516	79553919	A	T	Non-synonymous	0.9459	60	LOC107321458	c.587A>T	p.Q196L	37	-	0	0	35	0
L	1	NC_029516	80222447	G	A	Non-synonymous	0.9499	57.066	EPHA3	c.2600G>A	p.S867N	20	19	0	-	0	0
L	1	NC_029516	82550712	A	C	Non-synonymous	1	60	PTGFRN	c.1441A>C	p.M481L	27	-	27	0	0	0
L	1	NC_029516	82586839	A	G	Non-synonymous	1	60	LOC107322012	c.409A>G	p.T137A	24	-	0	24	0	0
L	1	NC_029516	82588486	G	A	Non-synonymous	1	60	LOC107322012	c.914G>A	p.R305K	20	20	0	-	0	0
L	1	NC_029516	82594729	G	A	Non-synonymous	0.9285	53.862	LOC107322012	c.2401G>A	p.A801T	28	26	0	-	0	0
L	1	NC_029516	82594799	C	T	Non-synonymous	1	60	LOC107322012	c.2471C>T	p.A824V	31	0	-	0	31	0
L	1	NC_029516	82737479	A	G	Non-synonymous	1	60	IGSF3	c.2834A>G	p.H945R	23	-	0	23	0	0	Deleterious
L	1	NC_029516	82919262	G	A	Non-synonymous	1	60	GJA5	c.791C>T	p.A264V	21	21	0	-	0	0
L	1	NC_029516	95446854	CG	GC	Non-synonymous	1	60	RUNX1	c.375_376delinsGC	p.V126L	27	0	-	27	0	0
L	1	NC_029516	97190647	C	T	Non-synonymous	1	60	BRWD1	c.6211G>A	p.V2071I	23	0	-	0	23	0
L	1	NC_029516	97194162	T	C	Non-synonymous	0.9354	60	BRWD1	c.4888A>G	p.N1630D	31	0	29	0	-	0
L	1	NC_029516	97194219	A	G	Non-synonymous	0.909	54.267	BRWD1	c.4831T>C	p.F1611L	44	-	0	40	0	0
L	1	NC_029516	97284761	C	T	Non-synonymous	0.931	56.842	SH3BGR	c.403C>T	p.P135S	29	0	-	0	27	0
L	1	NC_029516	98139286	G	A	Non-synonymous	0.909	36.006	LOC107323611	c.710G>A	p.R237K	22	20	0	-	0	0
L	1	NC_029516	110788646	AA	GC	Non-synonymous	1	60	OFD1	c.2952_2953delinsGC	p.F985L	20	-	0	20	0	0
L	1	NC_029516	110870115	T	C	Non-synonymous	1	60	EGFL6	c.401A>G	p.K134R	47	0	47	0	-	0
L	1	NC_029516	115098059	A	G	Non-synonymous	1	60	LOC107306148	c.427A>G	p.K143E	33	-	0	33	0	0
L	1	NC_029516	115098102	T	C	Non-synonymous	1	60	LOC107306148	c.470T>C	p.F157S	27	0	27	0	-	0
L	1	NC_029516	115568075	T	A	Non-synonymous	1	60	MXRA5	c.2691T>A	p.S897R	25	25	0	0	-	0	Deleterious
L	1	NC_029516	115574477	C	A	Non-synonymous	0.9499	60	MXRA5	c.7439C>A	p.P2480H	20	19	-	0	1	0
L	1	NC_029516	115730618	C	T	Non-synonymous	0.931	56.842	LOC107305966	c.1468C>T	p.P490S	29	0	-	0	27	0	Deleterious
L	1	NC_029516	115730739	T	G	Non-synonymous	0.9499	57.066	LOC107305966	c.1589T>G	p.L530R	20	0	0	19	-	0	Deleterious
L	1	NC_029516	116350246	C	T	Non-synonymous	1	60	LOC107306208	c.13G>A	p.V5M	20	0	-	0	20	0
L	1	NC_029516	116388269	A	G	Non-synonymous	1	60	LOC107306192	c.98T>C	p.V33A	33	-	0	33	0	0
L	1	NC_029516	117109727	G	-	Frameshift	1	60	PPP2R3B	c.66delG	p.L22fs	36	0	0	-	0	36
L	1	NC_029516	117527040	A	G	Non-synonymous	1	60	CYFIP1	c.2950A>G	p.I984V	21	-	0	21	0	0
L	1	NC_029516	117537585	A	G	Non-synonymous	1	60	NIPA2	c.203T>C	p.V68A	24	-	0	24	0	0	Deleterious
L	1	NC_029516	118135296	A	T	Non-synonymous	1	60	GABRG3	c.396T>A	p.F132L	25	-	0	0	25	0	Deleterious
L	1	NC_029516	118135298	A	T	Non-synonymous	1	60	GABRG3	c.394T>A	p.F132I	25	-	0	0	25	0	Deleterious
L	1	NC_029516	120004610	G	T	Non-synonymous	0.9333	59.823	PDCL3	c.84G>T	p.E28D	30	0	0	-	28	0
L	1	NC_029516	120504044	A	G	Non-synonymous	1	60	MAP4K4	c.3692A>G	p.Q1231R	32	-	0	32	0	0	Deleterious
L	1	NC_029516	120607492	A	C	Non-synonymous	0.9767	60	LOC107306797	c.374A>C	p.K125T	43	-	42	0	0	0
L	1	NC_029516	123943415	C	T	Non-synonymous	0.9599	60	F10	c.1066G>A	p.V356I	25	0	-	0	24	0
L	1	NC_029516	123943559	C	T	Non-synonymous	1	60	F10	c.922G>A	p.V308M	23	0	-	0	23	0
L	1	NC_029516	123946137	C	T	Non-synonymous	1	60	F10	c.485G>A	p.S162N	21	0	-	0	21	0
L	1	NC_029516	124911335	C	G	Non-synonymous	1	60	IRS2	c.3310G>C	p.V1104L	22	0	-	22	0	0
L	1	NC_029516	125062520	A	-	Frameshift	0.9333	59.823	COL4A1	c.4019delT	p.L1340fs	30	-	0	0	0	28
L	1	NC_029516	125062524	T	-	Frameshift	1	60	COL4A1	c.4015delA	p.I1339fs	28	0	0	0	-	28
L	1	NC_029516	128517632	T	C	Non-synonymous	1	60	METTL21C	c.215T>C	p.I72T	25	0	25	0	-	0	Deleterious
L	1	NC_029516	130398346	T	C	Non-synonymous	0.9583	60	FARP1	c.2401A>G	p.N801D	24	0	23	0	-	0
L	1	NC_029516	131010172	C	G	Non-synonymous	1	60	HS6ST3	c.861G>C	p.K287N	27	0	-	27	0	0
L	1	NC_029516	131345733	GC	CT	Non-synonymous	1	60	UGGT2	c.4250_4251delinsCT	p.G1417A	21	0	21	-	0	0
L	1	NC_029516	150438056	G	T	Non-synonymous	1	60	LRRC63	c.81G>T	p.L27F	22	0	0	-	22	0
L	1	NC_029516	150438072	-	T	Frameshift	0.9285	53.862	LRRC63	c.97_98insT	p.V33fs	28	0	0	0	26	2
L	1	NC_029516	150443868	A	G	Non-synonymous	0.9714	60	LRRC63	c.871A>G	p.K291E	35	-	1	34	0	0	Deleterious
L	1	NC_029516	150473988	T	C	Non-synonymous	1	60	KIAA0226L	c.404A>G	p.N135S	26	0	26	0	-	0
L	1	NC_029516	155650283	C	T	Non-synonymous	1	60	STARD13	c.647C>T	p.A216V	27	0	-	0	27	0
L	1	NC_029516	155864801	C	A	Non-synonymous	1	60	STARD13	c.3045C>A	p.D1015E	24	24	-	0	0	0	Deleterious
L	1	NC_029516	155864803	GT	AC	Non-synonymous	1	60	STARD13	c.3047_3048delinsAC	p.S1016N	22	22	0	-	0	0
L	1	NC_029516	156151693	T	C	Non-synonymous	1	60	N4BP2L2	c.3350T>C	p.M1117T	25	0	25	0	-	0	Deleterious
L	1	NC_029516	156151789	G	A	Non-synonymous	0.9583	60	N4BP2L2	c.3446G>A	p.R1149K	24	23	0	-	0	0	Deleterious
L	1	NC_029516	156151807	A	C	Non-synonymous	1	60	N4BP2L2	c.3464A>C	p.Q1155P	25	-	25	0	0	0	Deleterious
L	1	NC_029516	156194050	TG	CA	Non-synonymous	1	60	BRCA2	c.374_375delinsTG	p.T125M	27	0	27	0	-	0
L	1	NC_029516	156620512	A	G	Non-synonymous	1	60	USPL1	c.2009T>C	p.L670S	30	-	0	30	0	0
L	1	NC_029516	157080703	T	C	Non-synonymous	1	60	MTUS2	c.1352A>G	p.E451G	24	0	24	0	-	0	Deleterious
L	1	NC_029516	157343752	A	G	Non-synonymous	1	60	FLT1	c.3907A>G	p.I1303V	28	-	0	28	0	0
L	1	NC_029516	158613449	T	C	Non-synonymous	1	60	SPATA13	c.704T>C	p.V235A	21	0	21	0	-	0
L	1	NC_029516	160700850	T	C	Non-synonymous	0.909	36.006	ZC3H12C	c.2158A>G	p.T720A	22	0	20	0	-	0
L	1	NC_029516	161183662	A	G	Non-synonymous	0.9499	57.066	EXPH5	c.4217A>G	p.Y1406C	20	-	0	19	0	0
L	1	NC_029516	162046565	GT	AC	Non-synonymous	1	60	GRIA4	c.2555_2556delinsGT	p.N852S	22	22	0	-	0	0
L	1	NC_029516	165707057	T	C	Non-synonymous	0.9655	60	CEP57	c.154A>G	p.I52V	29	0	28	0	-	0
L	1	NC_029516	166077793	C	T	Non-synonymous	1	60	HEPHL1	c.2575G>A	p.G859R	30	0	-	0	30	0
L	1	NC_029516	166081466	T	C	Non-synonymous	1	60	HEPHL1	c.2182A>G	p.R728G	26	0	26	0	-	0
L	1	NC_029516	166081498	C	T	Non-synonymous	1	60	HEPHL1	c.2150G>A	p.S717N	24	0	-	0	24	0
L	1	NC_029516	166188362	CG	TA	Non-synonymous	1	60	CEP295	c.5280_5281delinsTA	p.V1761I	21	0	-	0	21	0
L	1	NC_029516	166203618	T	C	Non-synonymous	0.9393	60	CEP295	c.2306A>G	p.N769S	33	0	31	0	-	2	Deleterious
L	1	NC_029516	166408652	AG	GT	Non-synonymous	1	60	SLC36A4	c.1014_1015delinsGT	p.A339S	25	-	0	25	0	0
L	1	NC_029516	166408725	A	C	Non-synonymous	1	60	SLC36A4	c.1087A>C	p.I363L	21	-	21	0	0	0
L	1	NC_029516	166670754	T	C	Non-synonymous	1	60	FAT3	c.8743A>G	p.I2915V	20	0	20	0	-	0
L	1	NC_029516	169057769	A	G	Non-synonymous	1	60	DDIAS	c.1666A>G	p.T556A	24	-	0	24	0	0
L	1	NC_029516	170420631	C	T	Non-synonymous	1	60	CCDC81	c.95G>A	p.R32K	29	0	-	0	29	0
L	1	NC_029516	171993283	A	G	Non-synonymous	1	60	TENM4	c.331A>G	p.T111A	20	-	0	20	0	0
L	1	NC_029516	173774888	G	A	Nonsense	1	60	RNF121	c.1264C>T	p.R422.	23	23	0	-	0	0
L	1	NC_029516	173774899	T	C	Non-synonymous	1	60	RNF121	c.1253A>G	p.Q418R	23	0	23	0	-	0	Deleterious
L	1	NC_029516	174314467	A	C	Non-synonymous	0.9545	60	LOC107308589	c.280A>C	p.I94L	22	-	21	0	0	0
L	1	NC_029516	175195532	AG	GA	Non-synonymous	1	60	C2CD3	c.5642_5643delinsTC	p.T1881I	24	-	0	24	0	0
L	1	NC_029516	175195549	-	T	Frameshift	0.9565	60	C2CD3	c.5625_5626insA	p.G1876fs	23	0	0	0	22	1
L	1	NC_029516	175204784	G	A	Non-synonymous	0.9565	60	C2CD3	c.3914C>T	p.T1305M	23	22	0	-	0	0	Deleterious
L	1	NC_029516	97028	T	C	Non-synonymous	1	60	HCLS1	c.32T>C	p.L11S	20	0	20	0	-	0
L	1	NC_029516	34284218	T	C	Non-synonymous	1	60	LOC107310823	c.700T>C	p.S234P	20	0	20	0	-	0
L	1	NC_029516	40615968	C	A	Non-synonymous	0.9259	50.883	LOC107311547	c.275C>A	p.T92N	27	25	-	0	0	0	Deleterious
L	1	NC_029516	46550114	T	G	Non-synonymous	1	60	SLC16A8	c.1419T>G	p.D473E	21	0	0	21	-	0
L	1	NC_029516	71777384	G	T	Non-synonymous	0.913	38.979	MAATS1	c.2384C>A	p.A795D	23	0	0	-	21	0	Deleterious
L	1	NC_029516	116350201	T	C	Non-synonymous	1	60	LOC107306208	c.58A>G	p.M20V	20	0	20	0	-	0
L	1	NC_029516	116350234	C	T	Non-synonymous	1	60	LOC107306208	c.25G>A	p.V9I	20	0	-	0	20	0
L	1	NC_029516	123809147	A	G	Non-synonymous	1	60	ADPRHL1	c.3002A>G	p.K1001R	20	-	0	20	0	0
L	1	NC_029516	150226953	A	T	Non-synonymous	1	60	ERICH6B	c.510T>A	p.H170Q	21	-	0	0	21	0
L	1	NC_029516	150438064	A	G	Non-synonymous	1	60	LRRC63	c.89A>G	p.Q30R	26	-	0	26	0	0
L	1	NC_029516	161183487	A	G	Non-synonymous	0.9047	33.034	EXPH5	c.4042A>G	p.T1348A	21	-	0	19	0	0
L	1	NC_029516	161288065	T	C	Non-synonymous	0.9499	57.066	LOC107308369	c.3352T>C	p.S1118P	20	0	19	0	-	0
L	1	NC_029516	166203457	A	T	Non-synonymous	0.923	47.906	CEP295	c.2467T>A	p.L823M	26	-	0	0	24	0
L	2	NC_029517	55049	G	A	Non-synonymous	1	60	SMARCD3	c.1217C>T	p.T406I	27	27	0	-	0	0	Deleterious
L	2	NC_029517	394209	A	C	Non-synonymous	1	60	SSPO	c.1125A>C	p.E375D	20	-	20	0	0	0	Deleterious
L	2	NC_029517	462131	G	A	Non-synonymous	1	60	LOC107308684	c.1019G>A	p.R340H	21	21	0	-	0	0
L	2	NC_029517	470644	G	A	Non-synonymous	0.9047	33.034	KRBA1	c.695C>T	p.S232L	21	19	0	-	0	0	Deleterious
L	2	NC_029517	470678	C	T	Non-synonymous	0.9166	41.953	KRBA1	c.661G>A	p.D221N	24	0	-	0	22	0
L	2	NC_029517	475674	A	T	Non-synonymous	0.9615	60	LOC107308683	c.581A>T	p.E194V	26	-	0	1	25	0
L	2	NC_029517	475692	G	A	Non-synonymous	1	60	LOC107308683	c.599G>A	p.S200N	27	27	0	-	0	0
L	2	NC_029517	512020	A	G	Non-synonymous	1	60	LOC107308692	c.806A>G	p.E269G	25	-	0	25	0	0
L	2	NC_029517	535993	C	T	Non-synonymous	1	60	LOC107308657	c.851C>T	p.A284V	26	0	-	0	26	0	Deleterious
L	2	NC_029517	536053	A	T	Non-synonymous	1	60	LOC107308657	c.911A>T	p.N304I	23	-	0	0	23	0	Deleterious
L	2	NC_029517	633807	C	T	Non-synonymous	1	60	MAP4	c.4109C>T	p.T1370M	21	0	-	0	21	0	Deleterious
L	2	NC_029517	634370	G	A	Non-synonymous	0.9523	60	MAP4	c.4672G>A	p.G1558R	21	20	0	-	0	0
L	2	NC_029517	650503	T	C	Non-synonymous	1	60	MAP4	c.5816T>C	p.V1939A	30	0	30	0	-	0
L	2	NC_029517	789451	A	G	Non-synonymous	1	60	SCAP	c.256A>G	p.I86V	22	-	0	22	0	0	Deleterious
L	2	NC_029517	1002287	G	A	Non-synonymous	0.9629	60	GHRHR	c.139G>A	p.E47K	27	26	0	-	0	0
L	2	NC_029517	1333442	A	G	Non-synonymous	0.909	44.216	LOC107308653	c.53T>C	p.V18A	33	-	0	30	0	0
L	2	NC_029517	1854790	C	T	Non-synonymous	0.9583	60	OBSCN	c.23584G>A	p.E7862K	24	0	-	0	23	0
L	2	NC_029517	1861149	T	C	Non-synonymous	1	60	OBSCN	c.21328A>G	p.T7110A	26	0	26	0	-	0
L	2	NC_029517	1863342	A	G	Non-synonymous	0.9499	57.066	OBSCN	c.20941T>C	p..6981R	20	-	0	19	0	0
L	2	NC_029517	1901026	A	G	Non-synonymous	1	60	OBSCN	c.15274T>C	p.F5092L	21	-	0	21	0	0
L	2	NC_029517	1902953	A	G	Non-synonymous	1	60	OBSCN	c.14756T>C	p.L4919P	21	-	0	21	0	0
L	2	NC_029517	1918041	G	A	Nonsense	0.923	47.906	OBSCN	c.11779C>T	p.R3927.	26	24	0	-	0	0
L	2	NC_029517	2071285	G	A	Non-synonymous	0.9047	33.034	MRPL55	c.65G>A	p.R22H	21	19	0	-	0	0	Deleterious
L	2	NC_029517	3453576	A	G	Non-synonymous	1	60	NBEAL2	c.3415A>G	p.T1139A	20	-	0	20	0	0
L	2	NC_029517	4159600	G	A	Non-synonymous	1	60	DLEC1	c.4933G>A	p.V1645M	25	25	0	-	0	0	Deleterious
L	2	NC_029517	4974186	T	A	Non-synonymous	1	60	LOC107308775	c.4826T>A	p.I1609N	24	24	0	0	-	0
L	2	NC_029517	11584798	T	C	Non-synonymous	1	60	GJD4	c.961A>G	p.M321V	26	0	26	0	-	0
L	2	NC_029517	14601235	T	C	Non-synonymous	1	60	LOC107308953	c.1550T>C	p.M517T	39	0	39	0	-	0
L	2	NC_029517	15090873	T	C	Non-synonymous	0.9047	33.034	GPR158	c.707A>G	p.E236G	21	0	19	0	-	0
L	2	NC_029517	15291548	T	G	Non-synonymous	0.9166	41.953	ARHGAP21	c.1498T>G	p.S500A	24	0	0	22	-	0
L	2	NC_029517	21645667	T	C	Non-synonymous	0.9062	60	PPP1R9A	c.1115T>C	p.V372A	32	0	29	1	-	0	Deleterious
L	2	NC_029517	21645765	A	G	Non-synonymous	1	60	PPP1R9A	c.1213A>G	p.M405V	27	-	0	27	0	0
L	2	NC_029517	22768999	GC	TG	Non-synonymous	1	60	GLCCI1	c.1271_1272delinsTG	p.S424M	20	0	0	-	20	0
L	2	NC_029517	26452712	A	G	Non-synonymous	1	60	AHR	c.1448A>G	p.N483S	36	-	0	36	0	0
L	2	NC_029517	26452823	G	A	Non-synonymous	1	60	AHR	c.1559G>A	p.S520N	24	24	0	-	0	0
L	2	NC_029517	27989046	A	G	Non-synonymous	1	60	SP4	c.355A>G	p.T119A	21	-	0	21	0	0
L	2	NC_029517	29904822	C	G	Non-synonymous	1	60	HOXA11	c.771G>C	p.L257F	21	0	-	21	0	0	Deleterious
L	2	NC_029517	29904833	T	G	Non-synonymous	1	60	HOXA11	c.760A>C	p.S254R	21	0	0	21	-	0
L	2	NC_029517	32838673	A	G	Non-synonymous	1	60	PP2D1	c.1616T>C	p.V539A	54	-	0	54	0	0	Deleterious
L	2	NC_029517	32838679	T	C	Non-synonymous	1	60	PP2D1	c.1610A>G	p.E537G	54	0	54	0	-	0	Deleterious
L	2	NC_029517	34134739	T	G	Non-synonymous	1	60	NKIRAS1	c.85A>C	p.N29H	22	0	0	22	-	0
L	2	NC_029517	38412833	T	C	Non-synonymous	0.923	47.906	ASTE1	c.1373A>G	p.N458S	26	0	24	0	-	0	Deleterious
L	2	NC_029517	40447643	C	T	Non-synonymous	1	60	MYRIP	c.754G>A	p.A252T	23	0	-	0	23	0
L	2	NC_029517	40740953	G	A	Non-synonymous	1	60	CCR4	c.35G>A	p.G12D	29	29	0	-	0	0
L	2	NC_029517	40943116	C	G	Non-synonymous	1	60	UBP1	c.1080G>C	p.E360D	22	0	-	22	0	0
L	2	NC_029517	42075460	CA	TG	Non-synonymous	1	60	TRANK1	c.3749_3750delinsCA	p.L1250P	30	0	-	0	30	0
L	2	NC_029517	42116646	G	C	Non-synonymous	0.909	36.006	MLH1	c.1195G>C	p.V399L	22	0	20	-	0	0	Deleterious
L	2	NC_029517	46082012	C	A	Non-synonymous	1	60	MOCOS	c.76C>A	p.R26S	20	20	-	0	0	0	Deleterious
L	2	NC_029517	49971936	T	G	Non-synonymous	1	60	DDC	c.970T>G	p.C324G	35	0	0	35	-	0
L	2	NC_029517	50789602	A	G	Non-synonymous	1	60	LOC107309497	c.29T>C	p.L10P	21	-	0	21	0	0
L	2	NC_029517	52208091	T	C	Non-synonymous	1	60	LOC107309548	c.1165A>G	p.R389G	24	0	24	0	-	0
L	2	NC_029517	53983476	C	G	Non-synonymous	1	60	TRIO	c.4506C>G	p.I1502M	23	0	-	23	0	0	Deleterious
L	2	NC_029517	62959662	T	G	Non-synonymous	1	60	LOC107309600	c.935A>C	p.H312P	22	0	0	22	-	0	Deleterious
L	2	NC_029517	65338993	CA	AG	Non-synonymous	0.9499	57.066	LOC107309667	c.613_614delinsAG	p.H205S	20	19	-	0	0	0
L	2	NC_029517	65950731	T	C	Non-synonymous	1	60	GCNT2	c.835T>C	p.S279P	24	0	24	0	-	0
L	2	NC_029517	65990191	T	C	Non-synonymous	1	60	GCM2	c.247A>G	p.S83G	23	0	23	0	-	0
L	2	NC_029517	66417257	TA	CG	Non-synonymous	1	60	LOC107309698	c.1469_1470delinsCG	p.V490A	21	0	21	0	-	0
L	2	NC_029517	68548233	C	T	Non-synonymous	1	60	TPMT	c.235G>A	p.V79I	20	0	-	0	20	0	Deleterious
L	2	NC_029517	72692576	A	C	Non-synonymous	1	60	SLC9A3	c.550T>G	p.S184A	20	-	20	0	0	0	Deleterious
L	2	NC_029517	76703182	GT	CC	Non-synonymous	1	60	CDK13	c.2274_2275delinsGG	p.Q759E	20	0	20	-	0	0
L	2	NC_029517	87024234	T	-	Frameshift	1	60	RNMT	c.298delA	p.T100fs	26	0	0	0	-	26
L	2	NC_029517	88912000	A	G	Non-synonymous	1	60	NDUFV2	c.11T>C	p.I4T	20	-	0	20	0	0	Deleterious
L	2	NC_029517	88988168	A	G	Non-synonymous	0.9545	60	MTCL1	c.5218T>C	p.Y1740H	22	-	0	21	0	0
L	2	NC_029517	89415049	GAT	ACC	Non-synonymous	1	60	PTPRM	c.795_797delinsGGT	p.S266V	23	23	0	-	0	0
L	2	NC_029517	89744982	T	G	Non-synonymous	1	60	LAMA1	c.1269T>G	p.D423E	26	0	0	26	-	0
L	2	NC_029517	93129549	G	C	Non-synonymous	1	60	LAMA3	c.10200G>C	p.E3400D	31	0	31	-	0	0
L	2	NC_029517	93179726	A	G	Non-synonymous	1	60	CABYR	c.805A>G	p.N269D	23	-	0	23	0	0
L	2	NC_029517	93179735	GA	AC	Non-synonymous	0.9583	60	CABYR	c.814_815delinsAC	p.D272T	24	23	0	-	0	0
L	2	NC_029517	95864106	G	A	Non-synonymous	1	60	DSG2	c.2232G>A	p.M744I	23	23	0	-	0	0
L	2	NC_029517	96567787	T	A	Non-synonymous	1	60	CCDC178	c.27A>T	p.Q9H	29	29	0	0	-	0	Deleterious
L	2	NC_029517	96710526	G	A	Non-synonymous	0.9599	60	ASXL3	c.4774G>A	p.A1592T	25	24	0	-	0	0
L	2	NC_029517	97541743	G	A	Non-synonymous	0.9142	50.107	PRKDC	c.9824C>T	p.T3275M	35	32	0	-	0	0	Deleterious
L	2	NC_029517	99678605	CT	AC	Non-synonymous	1	60	LOC107310203	c.1797_1798delinsGT	p.A600S	22	22	-	0	0	0
L	2	NC_029517	100458081	G	A	Non-synonymous	1	60	TGS1	c.1915G>A	p.A639T	25	25	0	-	0	0
L	2	NC_029517	102242267	G	C	Non-synonymous	1	60	CHD7	c.8534G>C	p.G2845A	20	0	20	-	0	0	Deleterious
L	2	NC_029517	104606488	GAG	CCA	Non-synonymous	1	60	CPA6	c.582_584delinsTGG	p.S195G	31	0	31	-	0	0
L	2	NC_029517	106625431	T	A	Non-synonymous	0.9565	60	SBSPON	c.777A>T	p.Q259H	23	22	0	0	-	0
L	2	NC_029517	109784328	T	C	Non-synonymous	0.9166	41.953	PAG1	c.649A>G	p.I217V	24	0	22	0	-	0
L	2	NC_029517	110993121	A	G	Non-synonymous	1	60	RALYL	c.631A>G	p.I211V	20	-	0	20	0	0	Deleterious
L	2	NC_029517	117433571	-	C	Frameshift	1	60	SLC25A32	c.144_145insC	p.P49fs	20	0	20	0	0	0
L	2	NC_029517	117631018	G	C	No-start	1	60	UBR5	c.3G>C	p.M1?	20	0	20	-	0	0
L	2	NC_029517	122232255	C	G	Non-synonymous	1	60	SLC30A8	c.28C>G	p.L10V	30	0	-	30	0	0	Deleterious
L	2	NC_029517	125058230	GAG	AGA	Non-synonymous	1	60	NSMCE2	c.141_143delinsAGA	p.R48E	26	26	0	-	0	0
L	2	NC_029517	126733965	A	G	Non-synonymous	1	60	FAM49B	c.70T>C	p.W24R	22	-	0	22	0	0	Deleterious
L	2	NC_029517	126734022	T	C	Non-synonymous	1	60	FAM49B	c.13A>G	p.T5A	23	0	23	0	-	0	Deleterious
L	2	NC_029517	127799174	A	C	Non-synonymous	1	60	TMEM71	c.400T>G	p.Y134D	24	-	24	0	0	0	Deleterious
L	2	NC_029517	127871807	T	C	Non-synonymous	0.9629	60	TG	c.935T>C	p.V312A	27	0	26	0	-	0
L	2	NC_029517	127871824	A	G	Non-synonymous	1	60	TG	c.952A>G	p.T318A	28	-	0	28	0	0	Deleterious
L	2	NC_029517	130161048	T	C	Non-synonymous	1	60	LOC107310602	c.599A>G	p.H200R	20	0	20	0	-	0
L	2	NC_029517	130218681	C	T	Non-synonymous	1	60	COL22A1	c.2659G>A	p.G887S	26	0	-	0	26	0
L	2	NC_029517	131141702	T	C	Non-synonymous	1	60	AGO2	c.2554A>G	p.I852V	22	0	22	0	-	0
L	2	NC_029517	134105192	G	A	Non-synonymous	0.9047	33.034	EEF1D	c.698C>T	p.A233V	21	19	0	-	0	0	Deleterious
L	2	NC_029517	134116744	G	A	Non-synonymous	0.909	44.216	PYCRL	c.26C>T	p.P9L	33	30	0	-	0	0	Deleterious
L	2	NC_029517	134635724	C	G	Non-synonymous	1	60	NRBP2	c.1039G>C	p.E347Q	20	0	-	20	0	0
L	2	NC_029517	134670930	A	G	Non-synonymous	1	60	EPPK1	c.10283T>C	p.V3428A	21	-	0	21	0	0	Deleterious
L	2	NC_029517	459321	T	G	Non-synonymous	1	60	LOC107308684	c.80T>G	p.M27R	23	0	0	23	-	0
L	2	NC_029517	633798	T	C	Non-synonymous	1	60	MAP4	c.4100T>C	p.V1367A	21	0	21	0	-	0	Deleterious
L	2	NC_029517	4130769	G	A	Non-synonymous	1	60	DLEC1	c.364G>A	p.E122K	38	38	0	-	0	0	Deleterious
L	2	NC_029517	14764167	G	A	Non-synonymous	0.9047	33.034	MYO3A	c.4307C>T	p.A1436V	21	19	0	-	0	0
L	2	NC_029517	15090975	A	G	Non-synonymous	1	60	GPR158	c.605T>C	p.M202T	22	-	0	22	0	0	Deleterious
L	2	NC_029517	45500293	T	C	Non-synonymous	1	60	LOC107309444	c.187T>C	p.S63P	22	0	22	0	-	0
L	2	NC_029517	65339216	A	G	Non-synonymous	1	60	LOC107309667	c.836A>G	p.H279R	21	-	0	21	0	0	Deleterious
L	2	NC_029517	95866993	A	G	Non-synonymous	1	60	DSG2	c.2591A>G	p.N864S	20	-	0	20	0	0
L	2	NC_029517	130843625	T	C	Non-synonymous	1	60	TRAPPC9	c.3130A>G	p.T1044A	26	0	26	0	-	0	Deleterious
L	3	NC_029518	1550410	C	T	Non-synonymous	0.9545	60	CEP68	c.2176G>A	p.G726S	22	0	-	0	21	0	Deleterious
L	3	NC_029518	2456637	C	G	Non-synonymous	0.9142	50.107	KIF16B	c.2566C>G	p.Q856E	35	0	-	32	0	0
L	3	NC_029518	2463382	T	A	Non-synonymous	0.9393	60	KIF16B	c.4242T>A	p.D1414E	33	31	0	1	-	0	Deleterious
L	3	NC_029518	4625938	G	C	Non-synonymous	0.9393	60	BUB1	c.2107C>G	p.P703A	33	0	31	-	0	0	Deleterious
L	3	NC_029518	10972632	AC	GA	Non-synonymous	1	60	ISM1	c.1254_1255delinsTC	p.M418I	20	-	0	20	0	0
L	3	NC_029518	12083661	G	C	Non-synonymous	1	60	PAK7	c.1725G>C	p.E575D	27	0	27	-	0	0	Deleterious
L	3	NC_029518	12083682	GG	CA	Non-synonymous	1	60	PAK7	c.1746_1747delinsCA	p.G583S	21	0	21	-	0	0
L	3	NC_029518	14012711	A	C	Non-synonymous	0.9545	60	MAL	c.162A>C	p.E54D	22	-	21	0	0	0
L	3	NC_029518	14589510	C	T	Non-synonymous	1	60	THUMPD2	c.443G>A	p.G148E	24	0	-	0	24	0
L	3	NC_029518	14940736	T	C	Non-synonymous	1	60	LEFTY1	c.1085A>G	p.Q362R	22	0	22	0	-	0
L	3	NC_029518	15380894	C	G	Non-synonymous	1	60	TP53BP2	c.2989C>G	p.L997V	22	0	-	22	0	0
L	3	NC_029518	15380896	TG	GC	Non-synonymous	1	60	TP53BP2	c.2991_2992delinsGC	p.E998Q	22	0	0	22	-	0
L	3	NC_029518	15540476	T	G	Non-synonymous	1	60	TLR5	c.2368T>G	p.Y790D	27	0	0	27	-	0	Deleterious
L	3	NC_029518	15672089	A	C	Non-synonymous	1	60	AIDA	c.12A>C	p.R4S	33	-	33	0	0	0	Deleterious
L	3	NC_029518	15736908	G	A	Non-synonymous	1	60	HHIPL2	c.695G>A	p.S232N	23	23	0	-	0	0
L	3	NC_029518	24382300	A	G	Non-synonymous	0.9615	60	PLB1	c.3127T>C	p..1043R	26	-	0	25	0	0	Deleterious
L	3	NC_029518	25772427	A	G	Non-synonymous	1	60	DAAM2	c.1625T>C	p.V542A	21	-	0	21	0	0
L	3	NC_029518	27200103	C	G	Non-synonymous	0.9285	53.862	HSP90AB1	c.1250G>C	p.S417T	28	0	-	26	0	0
L	3	NC_029518	32697035	AAATCTTAG	---------	Inframe deletion, conservative	0.9895	57.919	FMN2	c.1267_1275delCTAAGATTT	p.L423_F425del	29	-	0	0	0	29
L	3	NC_029518	33813759	CT	TC	Non-synonymous	1	60	ACTN2	c.2594_2595delinsGA	p.K865R	20	0	-	0	20	0
L	3	NC_029518	33830686	G	T	Non-synonymous	1	60	ACTN2	c.961C>A	p.Q321K	23	0	0	-	23	0
L	3	NC_029518	36568262	T	-	Frameshift	1	60	PSMB1	c.130delT	p.F44fs	20	0	0	0	-	20
L	3	NC_029518	36568273	T	-	Frameshift	1	60	PSMB1	c.141delT	p.C47fs	22	0	0	0	-	22
L	3	NC_029518	41203501	A	T	Non-synonymous	1	60	FNDC1	c.3469T>A	p.Y1157N	20	-	0	0	20	0
L	3	NC_029518	41203504	T	C	Non-synonymous	0.9499	57.066	FNDC1	c.3466A>G	p.N1156D	20	0	19	0	-	0
L	3	NC_029518	41203515	TA	GG	Non-synonymous	1	60	FNDC1	c.3454_3455delinsCC	p.Y1152P	20	0	0	20	-	0
L	3	NC_029518	41418892	A	G	Non-synonymous	1	60	UTRN	c.4801A>G	p.T1601A	23	-	0	23	0	0
L	3	NC_029518	41626201	A	G	Non-synonymous	0.9499	60	UTRN	c.10276A>G	p.T3426A	40	-	0	38	0	0
L	3	NC_029518	43985217	G	T	Non-synonymous	1	60	AKAP12	c.4750G>T	p.A1584S	33	0	0	-	33	0
L	3	NC_029518	46881779	A	G	Non-synonymous	1	60	SYNJ2	c.4216A>G	p.K1406E	23	-	0	23	0	0
L	3	NC_029518	46881819	C	T	Non-synonymous	1	60	SYNJ2	c.4256C>T	p.S1419L	26	0	-	0	26	0	Deleterious
L	3	NC_029518	47693655	GC	TG	Non-synonymous	1	60	HIVEP2	c.5777_5778delinsTG	p.S1926M	20	0	0	-	20	0
L	3	NC_029518	47693666	A	C	Non-synonymous	1	60	HIVEP2	c.5788A>C	p.M1930L	25	-	25	0	0	0	Deleterious
L	3	NC_029518	47693671	T	G	Non-synonymous	1	60	HIVEP2	c.5793T>G	p.D1931E	25	0	0	25	-	0
L	3	NC_029518	47973243	T	A	Non-synonymous	1	60	NMBR	c.764T>A	p.L255Q	26	26	0	0	-	0
L	3	NC_029518	49008134	-	T	Frameshift	1	60	CCDC28A	c.437_438insA	p.N146fs	20	0	0	0	20	0
L	3	NC_029518	50405080	G	T	Non-synonymous	1	60	MYB	c.1488C>A	p.S496R	21	0	0	-	21	0	Deleterious
L	3	NC_029518	52056886	A	T	Non-synonymous	1	60	AKAP7	c.1163T>A	p.L388H	20	-	0	0	20	0
L	3	NC_029518	53596139	A	G	Non-synonymous	1	60	C3H6orf58	c.916T>C	p.F306L	27	-	0	27	0	0
L	3	NC_029518	53663607	T	G	Non-synonymous	1	60	KIAA0408	c.1205T>G	p.F402C	25	0	0	25	-	0	Deleterious
L	3	NC_029518	53663655	T	G	Non-synonymous	1	60	KIAA0408	c.1253T>G	p.I418S	23	0	0	23	-	0	Deleterious
L	3	NC_029518	57979233	AAC	TGT	Non-synonymous	1	60	KPNA5	c.975_977delinsACA	p.F326H	24	-	0	0	24	0
L	3	NC_029518	60101031	C	T	Non-synonymous	1	60	TRAF3IP2	c.392C>T	p.S131L	20	0	-	0	20	0	Deleterious
L	3	NC_029518	68814803	G	A	Non-synonymous	0.9259	50.883	MDN1	c.14686G>A	p.E4896K	27	25	0	-	0	0	Deleterious
L	3	NC_029518	68821996	G	A	Non-synonymous	1	60	MDN1	c.16448G>A	p.S5483N	30	30	0	-	0	0	Deleterious
L	3	NC_029518	68835667	T	C	Non-synonymous	1	60	ANKRD6	c.968A>G	p.N323S	22	0	22	0	-	0
L	3	NC_029518	69683334	A	T	Non-synonymous	1	60	SMIM8	c.29T>A	p.I10N	40	-	0	0	40	0	Deleterious
L	3	NC_029518	74372406	G	C	Non-synonymous	1	60	MTO1	c.399C>G	p.N133K	20	0	20	-	0	0	Deleterious
L	3	NC_029518	79247131	A	G	Non-synonymous	0.9523	60	BEND6	c.967T>C	p.F323L	21	-	0	20	0	0
L	3	NC_029518	84949688	T	A	Non-synonymous	1	60	MYT1L	c.464A>T	p.E155V	23	23	0	0	-	0	Deleterious
L	3	NC_029518	87602779	T	-	Frameshift	0.9259	50.883	KIDINS220	c.621delA	p.K207fs	27	0	0	0	-	25
L	3	NC_029518	87602790	GGT	---	Inframe deletion, disruptive	1	60	KIDINS220	c.608_610delACC	p.N203_R204delinsR	22	0	0	-	0	22
L	3	NC_029518	90188996	T	A	Non-synonymous	1	60	NBAS	c.3715A>T	p.S1239C	34	34	0	0	-	0	Deleterious
L	3	NC_029518	93336198	A	C	Non-synonymous	0.9714	60	TDRD15	c.3787A>C	p.T1263P	35	-	34	0	0	0	Deleterious
L	3	NC_029518	98083624	T	C	Non-synonymous	1	60	PAQR8	c.943A>G	p.R315G	25	0	25	0	-	0
L	3	NC_029518	98144531	A	G	Non-synonymous	1	60	PKHD1	c.143A>G	p.H48R	22	-	0	22	0	0	Deleterious
L	3	NC_029518	98157724	C	A	Non-synonymous	1	60	PKHD1	c.1312C>A	p.L438M	25	25	-	0	0	0	Deleterious
L	3	NC_029518	98171813	A	G	Non-synonymous	1	60	PKHD1	c.3637A>G	p.T1213A	21	-	0	21	0	0	Deleterious
L	3	NC_029518	98172579	A	G	Non-synonymous	1	60	PKHD1	c.4403A>G	p.N1468S	23	-	0	23	0	0	Deleterious
L	3	NC_029518	98172599	T	C	Non-synonymous	0.9565	60	PKHD1	c.4423T>C	p.F1475L	23	0	22	1	-	0	Deleterious
L	3	NC_029518	98172605	G	A	Non-synonymous	0.909	36.006	PKHD1	c.4429G>A	p.D1477N	22	20	0	-	0	0
L	3	NC_029518	98172665	G	A	Non-synonymous	0.9545	60	PKHD1	c.4489G>A	p.A1497T	22	21	0	-	0	0
L	3	NC_029518	98172668	A	T	Non-synonymous	0.909	36.006	PKHD1	c.4492A>T	p.N1498Y	22	-	0	0	20	0	Deleterious
L	3	NC_029518	98173169	C	G	Non-synonymous	1	60	PKHD1	c.4993C>G	p.L1665V	22	0	-	22	0	0	Deleterious
L	3	NC_029518	98173318	T	A	Non-synonymous	0.9565	60	PKHD1	c.5142T>A	p.D1714E	23	22	0	0	-	0	Deleterious
L	3	NC_029518	98216745	A	C	Non-synonymous	0.909	36.006	PKHD1	c.6126A>C	p.K2042N	22	-	20	0	0	0
L	3	NC_029518	98235416	T	G	Non-synonymous	1	60	PKHD1	c.7503T>G	p.D2501E	23	0	0	23	-	0	Deleterious
L	3	NC_029518	99190926	C	A	Non-synonymous	1	60	LOC107312443	c.115C>A	p.P39T	23	23	-	0	0	0
L	3	NC_029518	22242138	C	G	Non-synonymous	0.9545	60	THADA	c.5600G>C	p.C1867S	22	0	-	21	0	0	Deleterious
L	3	NC_029518	59906513	T	C	Non-synonymous	1	60	WISP3	c.263A>G	p.D88G	23	0	23	0	-	0
L	3	NC_029518	85461085	A	C	Non-synonymous	1	60	TRAPPC12	c.532A>C	p.T178P	23	-	23	0	0	0
L	3	NC_029518	98155453	T	C	Non-synonymous	1	60	PKHD1	c.886T>C	p.W296R	22	0	22	0	-	0	Deleterious
L	3	NC_029518	98172786	A	G	Non-synonymous	1	60	PKHD1	c.4610A>G	p.N1537S	23	-	0	23	0	0
L	3	NC_029518	99242453	A	G	Non-synonymous	0.9629	60	MUT	c.229A>G	p.K77E	27	-	0	26	0	0	Deleterious
L	4	NC_029519	2102180	C	T	Non-synonymous	0.9032	38.333	F8	c.2869G>A	p.V957I	31	0	-	0	28	0
L	4	NC_029519	2143170	T	C	Non-synonymous	0.9148	60	ACRC	c.242A>G	p.D81G	47	0	43	0	-	0	Deleterious
L	4	NC_029519	2143177	G	A	Non-synonymous	0.9333	60	ACRC	c.235C>T	p.P79S	45	42	0	-	0	0	Deleterious
L	4	NC_029519	2475582	A	G	Non-synonymous	1	60	DLG3	c.461T>C	p.V154A	21	-	0	21	0	0
L	4	NC_029519	3848186	T	C	Non-synonymous	1	60	GPC3	c.301A>G	p.I101V	20	0	20	0	-	0	Deleterious
L	4	NC_029519	4855617	G	A	Non-synonymous	0.9523	60	F9	c.670G>A	p.V224M	21	20	0	-	0	0
L	4	NC_029519	9108641	T	G	Non-synonymous	1	60	LOC107312795	c.2128T>G	p.C710G	22	0	0	22	-	0
L	4	NC_029519	9108644	GA	CC	Non-synonymous	1	60	LOC107312795	c.2131_2132delinsCC	p.E711P	21	0	21	-	0	0
L	4	NC_029519	9122111	C	T	Nonsense	1	60	LOC107312795	c.5239C>T	p.R1747.	24	0	-	0	24	0
L	4	NC_029519	12865691	T	A	Non-synonymous	1	60	AMMECR1	c.919T>A	p.L307M	20	20	0	0	-	0	Deleterious
L	4	NC_029519	15312893	TC	CT	Non-synonymous	1	60	CUL4B	c.2589_2590delinsCT	p.L864F	21	0	21	0	-	0
L	4	NC_029519	21202163	C	T	Non-synonymous	1	60	TLL1	c.550C>T	p.H184Y	23	0	-	0	23	0	Deleterious
L	4	NC_029519	26897411	A	G	Non-synonymous	1	60	LOC107313135	c.869A>G	p.Q290R	26	-	0	26	0	0
L	4	NC_029519	26897467	G	A	Non-synonymous	1	60	LOC107313135	c.925G>A	p.E309K	20	20	0	-	0	0
L	4	NC_029519	26900384	A	G	Non-synonymous	0.909	36.006	LOC107313134	c.476A>G	p..159W	22	-	0	20	0	0
L	4	NC_029519	30514971	G	A	Non-synonymous	1	60	JADE1	c.662G>A	p.R221Q	23	23	0	-	0	0
L	4	NC_029519	30514999	T	A	Non-synonymous	1	60	JADE1	c.690T>A	p.D230E	29	29	0	0	-	0
L	4	NC_029519	30750477	C	G	Non-synonymous	0.9523	60	FRAS1	c.1649G>C	p.R550T	42	0	-	40	0	0	Deleterious
L	4	NC_029519	40995596	A	G	Non-synonymous	1	60	ARHGAP24	c.1396T>C	p.S466P	31	-	0	31	0	0
L	4	NC_029519	41236096	T	C	Non-synonymous	0.9499	57.066	THAP9	c.2197A>G	p.T733A	20	0	19	0	-	0	Deleterious
L	4	NC_029519	41309560	T	C	Non-synonymous	1	60	ENOPH1	c.812A>G	p.N271S	29	0	29	0	-	0	Deleterious
L	4	NC_029519	41363297	C	G	Non-synonymous	0.913	38.979	HELQ	c.133G>C	p.G45R	23	0	-	21	0	0	Deleterious
L	4	NC_029519	43848660	T	C	Non-synonymous	1	60	LOC107313407	c.689T>C	p.F230S	22	0	22	0	-	0	Deleterious
L	4	NC_029519	43890565	C	T	Non-synonymous	1	60	REST	c.2455G>A	p.V819I	25	0	-	0	25	0
L	4	NC_029519	43891014	C	T	Non-synonymous	1	60	REST	c.2006G>A	p.R669Q	22	0	-	0	22	0
L	4	NC_029519	43934263	G	A	Non-synonymous	1	60	ARL9	c.104G>A	p.R35H	22	22	0	-	0	0
L	4	NC_029519	44041531	CA	TG	Non-synonymous	1	60	TNKS	c.3549_3550delinsCA	p.V1184I	20	0	-	0	20	0
L	4	NC_029519	44232747	G	A	Non-synonymous	1	60	LOC107313489	c.1180G>A	p.D394N	22	22	0	-	0	0
L	4	NC_029519	44250149	T	C	Non-synonymous	1	60	MBOAT4	c.562A>G	p.K188E	20	0	20	0	-	0
L	4	NC_029519	44348744	T	C	Non-synonymous	1	60	LOC107313434	c.203T>C	p.M68T	20	0	20	0	-	0
L	4	NC_029519	44358065	T	C	Non-synonymous	0.9285	53.862	SHROOM3	c.5617A>G	p.I1873V	28	0	26	0	-	0
L	4	NC_029519	44371228	A	G	Non-synonymous	1	60	SHROOM3	c.3619T>C	p.C1207R	23	-	0	23	0	0
L	4	NC_029519	44564096	A	G	Non-synonymous	0.9677	60	PPEF2	c.797T>C	p.L266P	31	-	0	30	0	0
L	4	NC_029519	45235893	C	T	Non-synonymous	1	60	LOC107313383	c.1018G>A	p.G340S	36	0	-	0	36	0	Deleterious
L	4	NC_029519	45239542	C	T	Non-synonymous	1	60	LOC107313383	c.10G>A	p.V4M	21	0	-	0	21	0	Deleterious
L	4	NC_029519	45546135	G	A	Non-synonymous	1	60	EPHA5	c.2653C>T	p.H885Y	27	27	0	-	0	0
L	4	NC_029519	45546161	GG	CT	Non-synonymous	1	60	EPHA5	c.2626_2627delinsAG	p.P876S	29	0	29	-	0	0
L	4	NC_029519	48463418	T	C	Non-synonymous	1	60	TNIP3	c.224T>C	p.L75S	24	0	24	0	-	0	Deleterious
L	4	NC_029519	51213168	T	G	Non-synonymous	0.9599	60	ALPK1	c.2810A>C	p.K937T	25	0	0	24	-	0	Deleterious
L	4	NC_029519	51213216	A	G	Non-synonymous	0.9047	33.034	ALPK1	c.2762T>C	p.L921S	21	-	0	19	0	0	Deleterious
L	4	NC_029519	52390473	G	T	Non-synonymous	1	60	PDLIM5	c.2551G>T	p.A851S	22	0	0	-	22	0
L	4	NC_029519	54619201	G	A	Non-synonymous	0.9285	60	BANK1	c.1969G>A	p.A657T	28	26	0	-	1	0
L	4	NC_029519	58455585	A	G	Non-synonymous	0.9705	60	KIAA1211	c.2153T>C	p.L718P	34	-	0	33	0	0
L	4	NC_029519	62143100	T	C	Non-synonymous	1	60	NSUN7	c.1588A>G	p.R530G	21	0	21	0	-	0	Deleterious
L	4	NC_029519	62295884	C	A	Non-synonymous	0.9032	38.333	LOC107313779	c.439G>T	p.A147S	31	28	-	0	0	0
L	4	NC_029519	62655145	CGA	TTG	Non-synonymous	1	60	KLHL5	c.1777_1779delinsCAA	p.S593Q	32	0	-	0	32	0
L	4	NC_029519	62655190	C	T	Non-synonymous	1	60	KLHL5	c.1734G>A	p.M578I	24	0	-	0	24	0
L	4	NC_029519	63390547	T	C	Non-synonymous	1	60	DTHD1	c.767A>G	p.N256S	25	0	25	0	-	0	Deleterious
L	4	NC_029519	66305765	C	T	Non-synonymous	0.9743	60	RBPJ	c.29G>A	p.R10Q	39	0	-	0	38	0
L	4	NC_029519	72190940	AT	CA	Non-synonymous	1	60	PPP2R2C	c.1068_1069delinsTG	p.S357A	21	-	21	0	0	0
L	4	NC_029519	72212453	T	G	Non-synonymous	1	60	PPP2R2C	c.709A>C	p.I237L	25	0	0	25	-	0
L	4	NC_029519	72230248	C	G	Non-synonymous	1	60	PPP2R2C	c.362G>C	p.S121T	20	0	-	20	0	0
L	4	NC_029519	73355711	G	A	Non-synonymous	0.9354	60	SH3TC1	c.187G>A	p.G63R	31	29	0	-	0	0	Deleterious
L	4	NC_029519	73365042	G	T	Non-synonymous	0.931	56.842	SH3TC1	c.1065G>T	p.L355F	29	0	0	-	27	0	Deleterious
L	4	NC_029519	73368688	C	T	Non-synonymous	0.9411	60	SH3TC1	c.1439C>T	p.S480L	34	0	-	0	32	0	Deleterious
L	4	NC_029519	77656180	T	C	Non-synonymous	1	60	CD8A	c.997A>G	p.I333V	20	0	20	0	-	0
L	4	NC_029519	77656201	C	A	Non-synonymous	1	60	CD8A	c.976G>T	p.A326S	20	20	-	0	0	0
L	4	NC_029519	77863608	A	C	Non-synonymous	1	60	THNSL2	c.1138A>C	p.K380Q	23	-	23	0	0	0
L	4	NC_029519	80212302	T	C	Non-synonymous	1	60	PANK2	c.665A>G	p.Q222R	25	0	25	0	-	0
L	4	NC_029519	80225109	T	G	Non-synonymous	0.9545	60	MAVS	c.479A>C	p.N160T	22	0	0	21	-	0
L	4	NC_029519	80346761	T	C	Non-synonymous	1	60	LOC107314087	c.577A>G	p.T193A	20	0	20	0	-	0
L	4	NC_029519	80926523	G	A	Non-synonymous	1	60	LOC107314099	c.283G>A	p.V95I	23	23	0	-	0	0	Deleterious
L	4	NC_029519	81212598	T	C	Non-synonymous	0.909	36.006	ALMS1	c.1408A>G	p.M470V	22	0	20	0	-	0	Deleterious
L	4	NC_029519	43848611	A	G	Non-synonymous	1	60	LOC107313407	c.640A>G	p.T214A	23	-	0	23	0	0	Deleterious
L	4	NC_029519	62655192	T	C	Non-synonymous	1	60	KLHL5	c.1732A>G	p.M578V	24	0	24	0	-	0
L	4	NC_029519	73363550	C	A	Non-synonymous	0.923	47.906	SH3TC1	c.773C>A	p.T258N	26	24	-	0	0	0
L	5	NC_029520	585935	C	T	Non-synonymous	1	60	NLRP3	c.1126G>A	p.D376N	20	0	-	0	20	0
L	5	NC_029520	587491	C	T	Non-synonymous	0.923	47.906	NLRP3	c.31G>A	p.E11K	26	0	-	0	24	0	Deleterious
L	5	NC_029520	779977	A	G	Non-synonymous	0.913	38.979	C5H15orf52	c.1240T>C	p.S414P	23	-	0	21	0	0
L	5	NC_029520	1374049	A	G	Non-synonymous	0.9599	60	ATHL1	c.1724T>C	p.L575S	25	-	0	24	0	0	Deleterious
L	5	NC_029520	2354517	A	C	Non-synonymous	0.913	38.979	FANCF	c.925T>G	p..309E	23	-	21	0	0	0
L	5	NC_029520	2569750	T	A	Non-synonymous	1	60	LUZP2	c.688T>A	p.S230T	21	21	0	0	-	0
L	5	NC_029520	2644788	G	C	No-start	0.9259	50.883	ANO3	c.3G>C	p.M1?	27	0	25	-	0	0
L	5	NC_029520	3601033	T	C	Non-synonymous	0.909	36.006	BBOX1	c.212A>G	p.H71R	22	0	20	0	-	0
L	5	NC_029520	4074950	T	C	Non-synonymous	1	60	KIAA1549L	c.2309A>G	p.Q770R	23	0	23	0	-	0
L	5	NC_029520	5499245	A	G	Non-synonymous	1	60	LOC107314371	c.872T>C	p.V291A	20	-	0	20	0	0
L	5	NC_029520	8395486	T	G	Non-synonymous	0.909	36.006	C5H11orf24	c.956A>C	p.Q319P	22	0	0	20	-	0
L	5	NC_029520	8395742	T	C	Non-synonymous	0.9166	60	C5H11orf24	c.700A>G	p.I234V	24	1	22	0	-	0
L	5	NC_029520	8538933	C	T	Non-synonymous	0.909	36.006	LOC107314493	c.628G>A	p.A210T	22	0	-	0	20	0	Deleterious
L	5	NC_029520	8538951	C	T	Non-synonymous	0.913	38.979	LOC107314493	c.610G>A	p.V204I	23	0	-	0	21	0
L	5	NC_029520	8671605	T	C	Non-synonymous	0.9666	60	LRRC56	c.152T>C	p.L51P	30	0	29	0	-	0	Deleterious
L	5	NC_029520	8671610	G	A	Non-synonymous	0.9655	60	LRRC56	c.157G>A	p.V53I	29	28	0	-	0	0	Deleterious
L	5	NC_029520	8703693	A	G	Non-synonymous	1	60	LRRC56	c.872A>G	p.N291S	28	-	0	28	0	0	Deleterious
L	5	NC_029520	8787041	A	G	Non-synonymous	1	60	LOC107314505	c.2222A>G	p.Q741R	22	-	0	22	0	0
L	5	NC_029520	9601305	-	CG | CA	Frameshift	0.9074	32.716	MUC2	c.6140_6141insCG	p.P2047fs	27	0	27	0	0	0
L	5	NC_029520	9735517	C	T	Non-synonymous	0.923	48.713	LOC107314549	c.3821C>T	p.A1274V	26	0	-	0	24	0
L	5	NC_029520	9824326	A	C	Non-synonymous	1	60	MUC5AC	c.2911A>C	p.M971L	28	-	28	0	0	0
L	5	NC_029520	9874536	TG	CA	Non-synonymous	0.9599	60	LOC107314529	c.2145_2146delinsCA	p.V716I	25	0	24	0	-	0
L	5	NC_029520	10433324	G	C	Non-synonymous	1	60	CTSD	c.279C>G	p.C93W	20	0	20	-	0	0
L	5	NC_029520	10448791	C	T	Non-synonymous	1	60	SYT8	c.110C>T	p.T37I	20	0	-	0	20	0
L	5	NC_029520	10467012	T	C	Non-synonymous	1	60	LSP1	c.11T>C	p.L4P	22	0	22	0	-	0
L	5	NC_029520	13654466	C	G	Non-synonymous	1	60	DENND5A	c.443C>G	p.T148S	23	0	-	23	0	0	Deleterious
L	5	NC_029520	13958643	T	A	Non-synonymous	0.9615	60	TRIM66	c.2415T>A	p.S805R	26	25	0	0	-	0	Deleterious
L	5	NC_029520	14381327	GT	TC	Non-synonymous	1	60	TUB	c.1530_1531delinsGA	p.L511M	24	0	0	-	24	0
L	5	NC_029520	16269576	TG	CA	Non-synonymous	1	60	LOC107314710	c.144_145delinsCA	p.A49T	23	0	23	0	-	0
L	5	NC_029520	16269583	G	A	Non-synonymous	1	60	LOC107314710	c.151G>A	p.V51I	22	22	0	-	0	0	Deleterious
L	5	NC_029520	16269586	C	T	Nonsense	1	60	LOC107314710	c.154C>T	p.Q52.	22	0	-	0	22	0
L	5	NC_029520	16782610	TG	CT	Non-synonymous	0.923	47.906	SPTY2D1	c.933_934delinsCT	p.A312S	26	0	24	0	-	0
L	5	NC_029520	17216135	A	T	Non-synonymous	1	60	DYTN	c.724T>A	p.C242S	29	-	0	0	29	0
L	5	NC_029520	21413852	A	C	Non-synonymous	1	60	CRY2	c.643T>G	p.S215A	22	-	22	0	0	0
L	5	NC_029520	22126363	C	T	Non-synonymous	1	60	LTK	c.1430G>A	p.S477N	25	0	-	0	25	0	Deleterious
L	5	NC_029520	22246092	A	G	Non-synonymous	1	60	RPAP1	c.2969T>C	p.M990T	23	-	0	23	0	0	Deleterious
L	5	NC_029520	22271644	A	G	Non-synonymous	1	60	RPAP1	c.379T>C	p.S127P	22	-	0	22	0	0	Deleterious
L	5	NC_029520	23580912	G	C	Non-synonymous	1	60	PAPLN	c.3565C>G	p.L1189V	20	0	20	-	0	0	Deleterious
L	5	NC_029520	23587826	TGATGC	------	Inframe deletion, disruptive	0.9499	57.066	PAPLN	c.1952_1957delGCATCA	p.S651_T653delinsT	20	0	0	0	-	19
L	5	NC_029520	23587942	T	A	Non-synonymous	1	60	PAPLN	c.1841A>T	p.D614V	22	22	0	0	-	0	Deleterious
L	5	NC_029520	23889518	A	G	Non-synonymous	1	60	DPF3	c.934A>G	p.S312G	25	-	0	25	0	0
L	5	NC_029520	26014989	A	G	Non-synonymous	1	60	ARHGAP11A	c.2012A>G	p.E671G	28	-	0	28	0	0	Deleterious
L	5	NC_029520	26565209	GGAGGTAT	--------	Frameshift	0.9404	45.307	LOC107314916	c.354_361delGGAGGTAT	p.T118fs	20	0	0	-	0	19
L	5	NC_029520	31303227	A	C	Non-synonymous	1	60	PRKD1	c.2326A>C	p.N776H	24	-	24	0	0	0
L	5	NC_029520	35565941	-	TG	Frameshift	1	60	NOXRED1	c.288_289insCA	p.V97fs	24	0	0	0	24	0
L	5	NC_029520	43445417	C	G	Non-synonymous	1	60	BCL11B	c.2541G>C	p.E847D	20	0	-	20	0	0
L	5	NC_029520	45754864	G	A	Non-synonymous	1	60	MARK3	c.2155G>A	p.D719N	21	21	0	-	0	0	Deleterious
L	5	NC_029520	45754866	C	A	Non-synonymous	1	60	MARK3	c.2157C>A	p.D719E	21	21	-	0	0	0
L	5	NC_029520	46129094	G	A	Non-synonymous	1	60	KIF26A	c.220G>A	p.G74S	26	26	0	-	0	0
L	5	NC_029520	47241540	A	C	Non-synonymous	0.92	44.929	CDCA4	c.604T>G	p.S202A	25	-	23	0	0	0
L	5	NC_029520	48131522	C	T	Non-synonymous	1	60	AKAP5	c.1456G>A	p.A486T	21	0	-	0	21	0
L	5	NC_029520	48308198	A	T	Non-synonymous	0.9642	60	SYNE2	c.13511T>A	p.I4504K	28	-	0	0	27	0	Deleterious
L	5	NC_029520	48917909	A	G	Non-synonymous	1	60	LOC107315381	c.887A>G	p.K296R	25	-	0	25	0	0
L	5	NC_029520	50265709	A	G	Non-synonymous	1	60	ACTR10	c.974T>C	p.M325T	26	-	0	26	0	0
L	5	NC_029520	51024179	C	G	Non-synonymous	1	60	KTN1	c.370G>C	p.A124P	28	0	-	28	0	0	Deleterious
L	5	NC_029520	51185800	G	A	Non-synonymous	1	60	WDHD1	c.2596G>A	p.A866T	31	31	0	-	0	0	Deleterious
L	5	NC_029520	52788389	T	A	Non-synonymous	1	60	TXNDC16	c.40A>T	p.I14F	38	38	0	0	-	0	Deleterious
L	5	NC_029520	4075712	C	G	Non-synonymous	1	60	KIAA1549L	c.1547G>C	p.G516A	27	0	-	27	0	0
L	5	NC_029520	5300330	G	C	Non-synonymous	1	60	KCNA4	c.1302G>C	p.E434D	27	0	27	-	0	0
L	5	NC_029520	8395759	A	G	Non-synonymous	0.9677	60	C5H11orf24	c.683T>C	p.L228P	31	-	0	30	0	0
L	5	NC_029520	16269585	C	-	Frameshift	1	60	LOC107314710	c.153delC	p.V51fs	22	0	-	0	0	22
L	5	NC_029520	23481275	G	A	Non-synonymous	0.9599	60	C5H14orf169	c.1711C>T	p.H571Y	25	24	0	-	0	0
L	5	NC_029520	48108208	T	C	Non-synonymous	1	60	ZBTB1	c.1222A>G	p.T408A	21	0	21	0	-	0
L	5	NC_029520	50290843	C	T	Non-synonymous	1	60	C5H14orf37	c.1757C>T	p.T586M	23	0	-	0	23	0	Deleterious
L	6	NC_029521	2153624	G	A	Non-synonymous	1	60	LRIT1	c.419G>A	p.S140N	25	25	0	-	0	0
L	6	NC_029521	4143035	G	A	Non-synonymous	1	60	BMS1	c.1484C>T	p.T495M	30	30	0	-	0	0	Deleterious
L	6	NC_029521	6018093	T	C	Non-synonymous	1	60	CWF19L1	c.434A>G	p.N145S	21	0	21	0	-	0	Deleterious
L	6	NC_029521	6213090	A	G	Non-synonymous	1	60	ANK3	c.9659T>C	p.L3220P	22	-	0	22	0	0	Deleterious
L	6	NC_029521	7253954	T	C	Non-synonymous	0.9583	60	JMJD1C	c.3310A>G	p.N1104D	24	0	23	0	-	0
L	6	NC_029521	8078874	C	T	Non-synonymous	1	60	CTNNA3	c.2104G>A	p.V702M	20	0	-	0	20	0
L	6	NC_029521	8545154	T	G	Non-synonymous	1	60	MYPN	c.1453T>G	p.S485A	28	0	0	28	-	0
L	6	NC_029521	8545163	A	C	Non-synonymous	1	60	MYPN	c.1462A>C	p.T488P	23	-	23	0	0	0
L	6	NC_029521	9259938	C	G	Non-synonymous	1	60	UNC5B	c.981G>C	p.R327S	21	0	-	21	0	0
L	6	NC_029521	9483205	C	G	Non-synonymous	1	60	ADAMTS14	c.1482G>C	p.E494D	22	0	-	22	0	0
L	6	NC_029521	12554775	A	G	Non-synonymous	0.9523	60	LOC107315831	c.146A>G	p.H49R	21	-	1	20	0	0
L	6	NC_029521	13674979	A	G	Non-synonymous	0.9772	60	USP54	c.3248A>G	p.E1083G	44	-	0	43	0	0	Deleterious
L	6	NC_029521	14143096	TT	AG	Non-synonymous	1	60	TLL2	c.1382_1383delinsCT	p.E461A	21	21	0	0	-	0
L	6	NC_029521	14143101	T	C	Non-synonymous	1	60	TLL2	c.1378A>G	p.N460D	21	0	21	0	-	0
L	6	NC_029521	14442440	A	C	Non-synonymous	1	60	GBF1	c.5506A>C	p.T1836P	30	-	30	0	0	0	Deleterious
L	6	NC_029521	15257229	T	G	Non-synonymous	0.9285	54.667	FAM21C	c.3194A>C	p.Q1065P	28	0	0	26	-	0
L	6	NC_029521	17406692	G	T	Non-synonymous	1	60	NOC3L	c.1306G>T	p.A436S	28	0	0	-	28	0
L	6	NC_029521	18700623	T	C	Non-synonymous	1	60	LOC107315954	c.749A>G	p.H250R	29	0	29	0	-	0
L	6	NC_029521	19114501	TT	CA	Non-synonymous	1	60	LOC107316069	c.1497_1498delinsTG	p.K499_T500delinsNA	28	0	28	0	-	0
L	6	NC_029521	19227313	AG	GA	Non-synonymous	0.9583	60	DNMBP	c.333_334delinsGA	p.V112M	24	-	0	23	0	0
L	6	NC_029521	19253660	C	G	Non-synonymous	1	60	ABCC2	c.497G>C	p.R166P	26	0	-	26	0	0	Deleterious
L	6	NC_029521	19413369	A	C	Non-synonymous	1	60	LOC107316034	c.1819A>C	p.I607L	24	-	24	0	0	0
L	6	NC_029521	19515981	C	T	Non-synonymous	0.9047	33.034	RRP12	c.3571C>T	p.R1191W	21	0	-	0	19	0	Deleterious
L	6	NC_029521	19577265	A	G	Non-synonymous	1	60	C6H10orf12	c.2732T>C	p.V911A	20	-	0	20	0	0
L	6	NC_029521	19695961	G	A	Non-synonymous	0.9166	41.953	HPS6	c.1147C>T	p.P383S	24	22	0	-	0	0	Deleterious
L	6	NC_029521	20475953	T	C	Non-synonymous	1	60	WBP1L	c.575T>C	p.L192S	22	0	22	0	-	0	Deleterious
L	6	NC_029521	20586862	T	G	Non-synonymous	1	60	NT5C2	c.1656A>C	p.E552D	23	0	0	23	-	0	Deleterious
L	6	NC_029521	23175745	G	T	Non-synonymous	0.9545	60	ADRA2A	c.1275G>T	p.Q425H	22	0	1	-	21	0
L	6	NC_029521	25648279	G	A	Non-synonymous	1	60	LOC107316186	c.163G>A	p.V55I	25	25	0	-	0	0
L	6	NC_029521	25736169	C	G	Non-synonymous	1	60	HSPA12A	c.49G>C	p.V17L	27	0	-	27	0	0
L	6	NC_029521	27652014	T	C	Non-synonymous	0.9714	60	ATE1	c.1418A>G	p.H473R	35	0	34	0	-	0	Deleterious
L	6	NC_029521	27741887	A	G	Non-synonymous	1	60	TACC2	c.1993A>G	p.K665E	22	-	0	22	0	0
L	6	NC_029521	27741900	A	G	Non-synonymous	1	60	TACC2	c.2006A>G	p.N669S	21	-	0	21	0	0
L	6	NC_029521	27744606	G	A	Non-synonymous	1	60	TACC2	c.4712G>A	p.S1571N	21	21	0	-	0	0
L	6	NC_029521	27760628	A	T	Non-synonymous	0.909	36.006	TACC2	c.5629A>T	p.I1877L	22	-	0	0	20	0
L	6	NC_029521	27921653	G	A	Non-synonymous	1	60	DMBT1	c.2779G>A	p.A927T	24	24	0	-	0	0
L	6	NC_029521	27923962	C	T	Non-synonymous	1	60	DMBT1	c.3656C>T	p.T1219M	27	0	-	0	27	0	Deleterious
L	6	NC_029521	27927169	T	C	Non-synonymous	1	60	DMBT1	c.4834T>C	p.S1612P	24	0	24	0	-	0
L	6	NC_029521	27965491	A	G	Non-synonymous	1	60	CUZD1	c.1069A>G	p.T357A	20	-	0	20	0	0
L	6	NC_029521	30912113	CAA	GCG	Non-synonymous	1	60	PPP2R2D	c.1131_1133delinsGCG	p.K378R	28	0	-	28	0	0
L	6	NC_029521	8702376	A	G	Non-synonymous	1	60	TET1	c.2410A>G	p.T804A	35	-	0	35	0	0	Deleterious
L	6	NC_029521	27922175	A	G	Non-synonymous	0.9354	60	DMBT1	c.3022A>G	p.I1008V	31	-	0	29	0	0
L	6	NC_029521	30976725	A	C	Non-synonymous	1	60	DPYSL4	c.1430A>C	p.N477T	21	-	21	0	0	0	Deleterious
L	7	NC_029522	315946	A	T	Non-synonymous	1	60	HECW2	c.3631A>T	p.I1211F	24	-	0	0	24	0
L	7	NC_029522	315948	T	G	Non-synonymous	1	60	HECW2	c.3633T>G	p.I1211M	24	0	0	24	-	0	Deleterious
L	7	NC_029522	1828696	T	C	Non-synonymous	1	60	NABP1	c.556A>G	p.T186A	21	0	21	0	-	0	Deleterious
L	7	NC_029522	4221837	CG	TA	Non-synonymous	1	60	NEMP2	c.264_265delinsTA	p.G89R	27	0	-	0	27	0
L	7	NC_029522	4421036	C	T	Non-synonymous	0.9666	60	ASNSD1	c.1127G>A	p.S376N	30	0	-	0	29	0	Deleterious
L	7	NC_029522	5759331	A	G	Non-synonymous	0.9499	57.066	ZNF804A	c.3029T>C	p.L1010P	20	-	0	19	0	0	Deleterious
L	7	NC_029522	6865605	A	G	Non-synonymous	0.9259	50.883	CPS1	c.3209A>G	p.Q1070R	27	-	0	25	0	0
L	7	NC_029522	6865611	A	G	Non-synonymous	1	60	CPS1	c.3215A>G	p.E1072G	28	-	0	28	0	0	Deleterious
L	7	NC_029522	7645160	TT	CC	Non-synonymous	1	60	IKZF2	c.360_361delinsGG	p.I120_I121delinsMV	22	0	22	0	-	0
L	7	NC_029522	7645172	TA	CG	Non-synonymous	1	60	IKZF2	c.348_349delinsCG	p.I117V	21	0	21	0	-	0
L	7	NC_029522	8593145	T	C	Non-synonymous	1	60	LRRFIP1	c.3410A>G	p.H1137R	28	0	28	0	-	0
L	7	NC_029522	8594380	CA	TG	Non-synonymous	0.925	33.091	LRRFIP1	c.2174_2175delinsCA	p.V725A	20	0	-	0	17	0
L	7	NC_029522	8594405	T	C	Non-synonymous	1	60	LRRFIP1	c.2150A>G	p.D717G	22	0	22	0	-	0
L	7	NC_029522	8594555	A	C	Non-synonymous	1	60	LRRFIP1	c.2000T>G	p.M667R	22	-	22	0	0	0	Deleterious
L	7	NC_029522	8594579	T	C	Non-synonymous	0.913	38.979	LRRFIP1	c.1976A>G	p.Q659R	23	0	21	0	-	0
L	7	NC_029522	8594613	C	T	Non-synonymous	1	60	LRRFIP1	c.1942G>A	p.A648T	21	0	-	0	21	0
L	7	NC_029522	9557668	G	A	Non-synonymous	1	60	C7H2orf69	c.964G>A	p.V322I	49	49	0	-	0	0	Deleterious
L	7	NC_029522	10052109	T	C	Non-synonymous	0.9024	47.289	ALS2	c.1906A>G	p.T636A	41	0	37	0	-	0	Deleterious
L	7	NC_029522	10920572	C	T	Non-synonymous	0.9642	60	ZDBF2	c.887G>A	p.S296N	28	0	-	0	27	0	Deleterious
L	7	NC_029522	11919097	C	G	Non-synonymous	1	60	NDUFS1	c.1888G>C	p.V630L	25	0	-	25	0	0	Deleterious
L	7	NC_029522	12048250	C	A	Non-synonymous	1	60	NBEAL1	c.5858G>T	p.S1953I	22	22	-	0	0	0	Deleterious
L	7	NC_029522	14519136	T	C	Non-synonymous	1	60	HOXD9	c.442A>G	p.T148A	20	0	20	0	-	0
L	7	NC_029522	14519180	GAGCCC	------	Inframe deletion, disruptive	0.9142	50.107	HOXD9	c.393_398delGGGCTC	p.S131_S133delinsS	35	0	0	-	0	32
L	7	NC_029522	18822137	A	G	Non-synonymous	0.913	38.979	LOC107316784	c.112A>G	p.R38G	23	-	0	21	0	0
L	7	NC_029522	18822141	C	T	Non-synonymous	1	60	LOC107316784	c.116C>T	p.A39V	24	0	-	0	24	0
L	7	NC_029522	18822147	G	A	Non-synonymous	1	60	LOC107316784	c.122G>A	p.R41K	23	23	0	-	0	0
L	7	NC_029522	19046689	A	G	Non-synonymous	1	60	SLC12A8	c.1343A>G	p.K448R	24	-	0	24	0	0	Deleterious
L	7	NC_029522	19046691	A	C	Non-synonymous	1	60	SLC12A8	c.1345A>C	p.T449P	24	-	24	0	0	0
L	7	NC_029522	21449317	T	C	Non-synonymous	1	60	EPB41L5	c.2110A>G	p.R704G	30	0	30	0	-	0
L	7	NC_029522	21450131	C	T	Non-synonymous	1	60	EPB41L5	c.2174G>A	p.R725Q	26	0	-	0	26	0	Deleterious
L	7	NC_029522	21455457	T	C	Non-synonymous	1	60	EPB41L5	c.1564A>G	p.T522A	30	0	30	0	-	0
L	7	NC_029522	21458796	T	C	Non-synonymous	0.913	47.937	EPB41L5	c.1493A>G	p.Y498C	23	0	21	0	-	0	Deleterious
L	7	NC_029522	23153769	C	T	Non-synonymous	0.9499	57.066	LOC107316860	c.160G>A	p.A54T	20	0	-	0	19	0
L	7	NC_029522	23245927	G	A	Non-synonymous	1	60	XRCC5	c.284G>A	p.S95N	20	20	0	-	0	0	Deleterious
L	7	NC_029522	24262603	C	T	Non-synonymous	0.9047	33.034	ZNF142	c.4450G>A	p.G1484S	21	0	-	0	19	0
L	7	NC_029522	24284609	A	G	Non-synonymous	1	60	STK36	c.1051A>G	p.K351E	20	-	0	20	0	0
L	7	NC_029522	24285909	G	A	Non-synonymous	0.9545	60	STK36	c.1670G>A	p.R557H	22	21	0	-	0	0	Deleterious
L	7	NC_029522	24285917	G	C	Non-synonymous	0.9523	60	STK36	c.1678G>C	p.E560Q	21	0	20	-	0	0	Deleterious
L	7	NC_029522	24290535	A	G	Non-synonymous	0.9583	60	STK36	c.2875A>G	p.M959V	24	-	0	23	0	0	Deleterious
L	7	NC_029522	24290537	G	T	Non-synonymous	0.9583	60	STK36	c.2877G>T	p.M959I	24	0	0	-	23	0	Deleterious
L	7	NC_029522	24298211	A	G	Non-synonymous	0.913	38.979	TTLL4	c.1349A>G	p.K450R	23	-	0	21	0	0	Deleterious
L	7	NC_029522	24500228	G	C	Non-synonymous	1	60	ATG9A	c.2035C>G	p.P679A	21	0	21	-	0	0	Deleterious
L	7	NC_029522	24684383	C	T	Non-synonymous	0.9523	60	STK11IP	c.757G>A	p.V253M	21	0	-	0	20	0
L	7	NC_029522	24765516	C	T	Non-synonymous	0.909	36.006	LOC107316896	c.3023C>T	p.A1008V	22	0	-	0	20	0
L	7	NC_029522	24826496	A	C	Non-synonymous	0.9047	33.034	LY75	c.334T>G	p.S112A	21	-	19	0	0	0
L	7	NC_029522	25595967	C	G	Non-synonymous	1	60	IFIH1	c.2361G>C	p.M787I	23	0	-	23	0	0
L	7	NC_029522	25595969	T	C	Non-synonymous	1	60	IFIH1	c.2359A>G	p.M787V	23	0	23	0	-	0
L	7	NC_029522	26717434	G	A	Non-synonymous	1	60	LOC107317007	c.359G>A	p.R120K	21	21	0	-	0	0
L	7	NC_029522	26748246	C	A	Non-synonymous	1	60	LOC107317007	c.3643C>A	p.Q1215K	30	30	-	0	0	0
L	7	NC_029522	26846378	A	T	Non-synonymous	1	60	CSRNP3	c.1711A>T	p.I571L	27	-	0	0	27	0
L	7	NC_029522	27067540	C	T	Non-synonymous	1	60	NCKAP5	c.2272G>A	p.A758T	25	0	-	0	25	0
L	7	NC_029522	27840840	G	A	Non-synonymous	1	60	LCT	c.349C>T	p.H117Y	26	26	0	-	0	0	Deleterious
L	7	NC_029522	27840845	T	C	Non-synonymous	1	60	LCT	c.344A>G	p.Q115R	25	0	25	0	-	0	Deleterious
L	7	NC_029522	29069125	A	T	Non-synonymous	1	60	LRP1B	c.6537T>A	p.D2179E	40	-	0	0	40	0
L	7	NC_029522	29834232	C	T	Non-synonymous	0.9499	60	ACVR1C	c.649C>T	p.R217C	20	0	-	1	19	0	Deleterious
L	7	NC_029522	30776119	C	A	Non-synonymous	1	60	RIF1	c.5097G>T	p.E1699D	24	24	-	0	0	0
L	7	NC_029522	30777719	A	T	Non-synonymous	1	60	RIF1	c.3497T>A	p.M1166K	25	-	0	0	25	0	Deleterious
L	7	NC_029522	33223725	C	G	Non-synonymous	1	60	PKP4	c.1487C>G	p.A496G	20	0	-	20	0	0
L	7	NC_029522	33301798	A	G	Non-synonymous	1	60	WDSUB1	c.874T>C	p.C292R	30	-	0	30	0	0
L	7	NC_029522	8594639	T	C	Non-synonymous	1	60	LRRFIP1	c.1916A>G	p.E639G	20	0	20	0	-	0	Deleterious
L	7	NC_029522	24298165	T	C	Non-synonymous	1	60	TTLL4	c.1303T>C	p.F435L	29	0	29	0	-	0	Deleterious
L	7	NC_029522	28402236	C	A	Non-synonymous	0.9166	52.596	LOC107316986	c.667C>A	p.R223S	24	22	-	0	0	0
L	8	NC_029523	5453651	C	G	Non-synonymous	1	60	RALGPS2	c.929C>G	p.A310G	29	0	-	29	0	0
L	8	NC_029523	6056014	T	C	Non-synonymous	0.9565	60	RGSL1	c.1241T>C	p.V414A	23	0	22	0	-	0	Deleterious
L	8	NC_029523	6182685	C	T	Non-synonymous	1	60	MGST3	c.349G>A	p.V117I	28	0	-	0	28	0	Deleterious
L	8	NC_029523	6486174	C	T	Non-synonymous	1	60	RXRG	c.923G>A	p.S308N	21	0	-	0	21	0
L	8	NC_029523	11932590	C	T	Non-synonymous	0.9047	33.034	DNTTIP2	c.1427C>T	p.S476L	21	0	-	0	19	0	Deleterious
L	8	NC_029523	18026998	A	C	Non-synonymous	1	60	SLC6A9	c.985T>G	p.F329V	20	-	20	0	0	0
L	8	NC_029523	18396222	T	C	Non-synonymous	0.9499	57.066	RPS8	c.220T>C	p.S74P	20	0	19	0	-	0
L	8	NC_029523	18656373	A	G	Non-synonymous	0.9047	60	TOE1	c.1742A>G	p.Q581R	21	-	0	19	1	0	Deleterious
L	8	NC_029523	18730871	C	A	Non-synonymous	1	60	LOC107317440	c.242C>A	p.P81H	26	26	-	0	0	0
L	8	NC_029523	18730873	G	A	Non-synonymous	1	60	LOC107317440	c.244G>A	p.A82T	26	26	0	-	0	0
L	8	NC_029523	18730921	G	A	Non-synonymous	0.9583	60	LOC107317440	c.292G>A	p.E98K	24	23	0	-	0	0
L	8	NC_029523	18730931	G	T	Non-synonymous	1	60	LOC107317440	c.302G>T	p.R101I	24	0	0	-	24	0
L	8	NC_029523	22418956	TG	--	Frameshift	1	60	NDC1	c.214_215delCA	p.H72fs	23	0	0	0	-	23
L	8	NC_029523	22418963	TT	--	Frameshift	1	60	NDC1	c.207_208delAA	p.V69fs	23	0	0	0	-	23
L	8	NC_029523	22449822	T	A	Non-synonymous	1	60	TMEM59	c.77A>T	p.N26I	20	20	0	0	-	0	Deleterious
L	8	NC_029523	23074593	T	G	Non-synonymous	1	60	C8H1orf168	c.771A>C	p.R257S	21	0	0	21	-	0
L	8	NC_029523	23111074	T	C	Non-synonymous	1	60	C8B	c.968A>G	p.N323S	28	0	28	0	-	0	Deleterious
L	8	NC_029523	26652145	G	A	Non-synonymous	1	60	FPGT	c.1168G>A	p.D390N	24	24	0	-	0	0	Deleterious
L	8	NC_029523	6088285	A	G	Non-synonymous	0.9655	60	RGS8	c.160T>C	p.W54R	29	-	0	28	0	0
L	8	NC_029523	12619475	A	G	Non-synonymous	0.9354	60	HFM1	c.338A>G	p.H113R	31	-	0	29	0	0	Deleterious
L	9	NC_029524	21342	A	-	Frameshift	1	60	POLR2I	c.131delT	p.L44fs	24	-	0	0	0	24
L	9	NC_029524	732535	T	C	Non-synonymous	1	60	KLHL6	c.11T>C	p.M4T	21	0	21	0	-	0	Deleterious
L	9	NC_029524	774178	G	A	Non-synonymous	1	60	AMER3	c.1985G>A	p.G662D	22	22	0	-	0	0
L	9	NC_029524	774978	G	A	Non-synonymous	1	60	AMER3	c.2785G>A	p.A929T	22	22	0	-	0	0	Deleterious
L	9	NC_029524	1579511	C	G	Non-synonymous	1	60	HS6ST1	c.726C>G	p.F242L	25	0	-	25	0	0
L	9	NC_029524	1579530	C	A	Non-synonymous	1	60	HS6ST1	c.745C>A	p.R249S	23	23	-	0	0	0	Deleterious
L	9	NC_029524	1605289	T	C	Non-synonymous	1	60	UGGT1	c.3073A>G	p.T1025A	35	0	35	0	-	0
L	9	NC_029524	1822400	A	G	Non-synonymous	1	60	LOC107317866	c.160T>C	p.S54P	32	-	0	32	0	0	Deleterious
L	9	NC_029524	1844152	GC	AA	Non-synonymous	1	60	DGKD	c.2628_2629delinsTT	p.M876I	23	23	0	-	0	0
L	9	NC_029524	4025564	T	C	Non-synonymous	0.913	38.979	TRPM2	c.230A>G	p.Q77R	23	0	21	0	-	0
L	9	NC_029524	8366949	A	G	Non-synonymous	1	60	PID1	c.101T>C	p.V34A	21	-	0	21	0	0
L	9	NC_029524	8491817	C	T	Nonsense	1	60	TRIP12	c.4974G>A	p.W1658.	52	0	-	0	52	0
L	9	NC_029524	8491819	A	G	Non-synonymous	1	60	TRIP12	c.4972T>C	p.W1658R	52	-	0	52	0	0	Deleterious
L	9	NC_029524	8491886	TG	CA	Non-synonymous	1	60	TRIP12	c.4904_4905delinsTG	p.T1635M	36	0	36	0	-	0
L	9	NC_029524	8907123	GTC	CAA	Non-synonymous	1	60	PLS1	c.517_519delinsCAA	p.V173Q	33	0	33	-	0	0
L	9	NC_029524	10691302	T	C	Non-synonymous	0.9166	41.953	PIGZ	c.1636A>G	p.S546G	24	0	22	0	-	0	Deleterious
L	9	NC_029524	11328079	G	A	Non-synonymous	0.9565	60	ATP13A5	c.3061G>A	p.A1021T	23	22	0	-	0	0
L	9	NC_029524	11328092	A	G	Non-synonymous	0.9565	60	ATP13A5	c.3074A>G	p.E1025G	23	-	0	22	0	0
L	9	NC_029524	12054493	A	G	Non-synonymous	1	60	CLDN16	c.53T>C	p.V18A	23	-	0	23	0	0
L	9	NC_029524	13434977	T	A	Non-synonymous	1	60	DIS3L2	c.364T>A	p.L122M	24	24	0	0	-	0	Deleterious
L	9	NC_029524	14088544	C	T	Non-synonymous	1	60	SENP5	c.586G>A	p.G196S	20	0	-	0	20	0	Deleterious
L	9	NC_029524	14379192	C	T	Non-synonymous	0.931	56.842	MCCC1	c.70C>T	p.P24S	29	0	-	0	27	0
L	9	NC_029524	17492737	G	T	Non-synonymous	1	60	SLC7A14	c.1987G>T	p.V663F	24	0	0	-	24	0
L	9	NC_029524	2385380	C	T	Non-synonymous	1	60	PPP2R3A	c.1678G>A	p.A560T	21	0	-	0	21	0	Deleterious
L	9	NC_029524	14366516	C	G	Non-synonymous	1	60	LAMP3	c.277C>G	p.R93G	21	0	-	21	0	0
L	10	NC_029525	2344814	A	G	Non-synonymous	0.9545	60	PEAK1	c.3434A>G	p.N1145S	22	-	0	21	0	0
L	10	NC_029525	3307759	CC	TT	Non-synonymous	1	60	RAB8B	c.167_168delinsAA	p.R56K	27	0	-	0	27	0
L	10	NC_029525	3307773	GC	AT	Non-synonymous	1	60	RAB8B	c.153_154delinsAT	p.L52F	23	23	0	-	0	0
L	10	NC_029525	6567802	TA	AC	Non-synonymous	1	60	ZNF280D	c.1723_1724delinsAC	p.Y575T	28	28	0	0	-	0
L	10	NC_029525	6567805	CAA	---	Inframe deletion, conservative	1	60	ZNF280D	c.1726_1728delCAA	p.Q576del	28	0	-	0	0	28
L	10	NC_029525	6567814	AC	--	Frameshift	1	60	ZNF280D	c.1735_1736delAC	p.T579fs	28	-	0	0	0	28
L	10	NC_029525	6567822	C	-	Frameshift	1	60	ZNF280D	c.1743delC	p.S581fs	28	0	-	0	0	28
L	10	NC_029525	7607502	C	T	Non-synonymous	0.9777	60	FAM214A	c.1777C>T	p.P593S	45	0	-	0	44	0
L	10	NC_029525	7698406	T	G	Non-synonymous	0.9166	41.953	MYO5A	c.3120T>G	p.D1040E	24	0	0	22	-	0
L	10	NC_029525	10824732	T	C	Non-synonymous	0.9599	60	IL16	c.3974A>G	p.E1325G	25	0	24	0	-	0
L	10	NC_029525	11508669	C	T	Non-synonymous	1	60	TICRR	c.4205G>A	p.S1402N	21	0	-	0	21	0	Deleterious
L	10	NC_029525	12391335	C	T	Non-synonymous	0.9599	60	AGBL1	c.754G>A	p.V252I	25	0	-	0	24	0
L	10	NC_029525	12608225	A	G	Non-synonymous	1	60	AKAP13	c.3242T>C	p.M1081T	21	-	0	21	0	0
L	10	NC_029525	12609696	T	C	Non-synonymous	1	60	AKAP13	c.1771A>G	p.K591E	20	0	20	0	-	0
L	10	NC_029525	12610490	C	T	Non-synonymous	0.9545	60	AKAP13	c.977G>A	p.G326E	22	0	-	0	21	0	Deleterious
L	10	NC_029525	16033009	G	C	Non-synonymous	1	60	PLEKHO2	c.1137G>C	p.E379D	27	0	27	-	0	0
L	10	NC_029525	16333843	C	A	Non-synonymous	1	60	DPP8	c.2558G>T	p.G853V	31	31	-	0	0	0
L	10	NC_029525	17123681	G	A	Non-synonymous	1	60	IQCH	c.458G>A	p.R153Q	22	22	0	-	0	0	Deleterious
L	10	NC_029525	17123684	T	C	Non-synonymous	1	60	IQCH	c.461T>C	p.L154P	23	0	23	0	-	0	Deleterious
L	10	NC_029525	17388472	C	T	Non-synonymous	1	60	ITGA11	c.2116G>A	p.A706T	21	0	-	0	21	0
L	10	NC_029525	18070512	C	T	Non-synonymous	0.9565	60	BLM	c.1339G>A	p.A447T	23	0	-	0	22	0	Deleterious
L	10	NC_029525	5257880	A	G	Non-synonymous	0.9411	60	LOC107318581	c.1124A>G	p.K375R	34	-	0	32	0	0
L	11	NC_029526	540832	A	G	Non-synonymous	1	60	BBS2	c.1466T>C	p.L489P	29	-	0	29	0	0
L	11	NC_029526	1411236	T	C	Non-synonymous	1	60	LOC107319148	c.665T>C	p.L222P	24	0	24	0	-	0
L	11	NC_029526	1781897	T	C	Non-synonymous	1	60	CPNE2	c.1646A>G	p.Q549R	20	0	20	0	-	0	Deleterious
L	11	NC_029526	3851080	G	A	Non-synonymous	0.9687	60	FTO	c.1393C>T	p.R465C	32	31	0	-	0	0	Deleterious
L	11	NC_029526	8475614	G	A	Non-synonymous	1	60	LOC107319315	c.7205C>T	p.A2402V	32	32	0	-	0	0	Deleterious
L	11	NC_029526	8476887	A	G	Non-synonymous	0.9459	60	LOC107319315	c.6998T>C	p.L2333S	37	-	0	35	0	0	Deleterious
L	11	NC_029526	8495330	A	C	Non-synonymous	0.9705	60	LOC107319315	c.2352T>G	p.H784Q	34	-	33	0	0	0
L	11	NC_029526	8499366	C	T	Non-synonymous	1	60	LOC107319315	c.1360G>A	p.A454T	33	0	-	0	33	0
L	11	NC_029526	8504470	T	C	Non-synonymous	1	60	LOC107319315	c.467A>G	p.N156S	38	0	38	0	-	0
L	11	NC_029526	8526224	C	T	Non-synonymous	0.9807	60	ANKRD27	c.2945G>A	p.R982Q	52	0	-	0	51	0	Deleterious
L	11	NC_029526	8576282	C	T	Non-synonymous	0.9302	60	TDRD12	c.794C>T	p.S265F	43	0	-	0	40	0	Deleterious
L	11	NC_029526	8586399	C	T	Non-synonymous	1	60	TDRD12	c.3076C>T	p.H1026Y	41	0	-	0	41	0	Deleterious
L	11	NC_029526	8618144	A	T	Non-synonymous	0.9807	60	CEP89	c.863T>A	p.L288Q	52	-	0	0	51	0	Deleterious
L	11	NC_029526	8672562	C	T	Non-synonymous	1	60	WDR88	c.752C>T	p.A251V	23	0	-	0	23	0
L	11	NC_029526	8674858	T	A	Non-synonymous	1	60	WDR88	c.1130T>A	p.I377K	26	26	0	0	-	0	Deleterious
L	11	NC_029526	8895269	A	C	Non-synonymous	1	60	LOC107319257	c.187T>G	p.C63G	26	-	26	0	0	0	Deleterious
L	11	NC_029526	9957966	T	G	Non-synonymous	0.909	36.006	LOC107319284	c.608A>C	p.Q203P	22	0	0	20	-	0	Deleterious
L	11	NC_029526	13940262	T	C	Non-synonymous	0.9599	60	SDR42E1	c.17A>G	p.N6S	25	0	24	0	-	0
L	11	NC_029526	17494541	A	G	Non-synonymous	1	60	ZFHX3	c.6811A>G	p.T2271A	23	-	0	23	0	0	Deleterious
L	11	NC_029526	8620639	G	T	Non-synonymous	1	60	CEP89	c.474C>A	p.S158R	22	0	0	-	22	0
L	11	NC_029526	9957758	T	G	Non-synonymous	1	60	LOC107319284	c.816A>C	p.Q272H	34	0	0	34	-	0
L	11	NC_029526	16897207	T	A	Non-synonymous	0.9565	60	TERF2	c.1226A>T	p.K409M	23	22	0	0	-	0	Deleterious
L	12	NC_029527	277988	T	C	Non-synonymous	0.9499	60	STAB1	c.257T>C	p.V86A	20	0	19	0	-	0
L	12	NC_029527	1773817	T	C	Non-synonymous	1	60	ALAS1	c.119T>C	p.V40A	21	0	21	0	-	0	Deleterious
L	12	NC_029527	1804222	A	C	Non-synonymous	0.9499	57.066	PPM1M	c.1111A>C	p.N371H	20	-	19	0	0	0
L	12	NC_029527	1804237	A	G	Non-synonymous	0.9545	60	PPM1M	c.1126A>G	p.N376D	22	-	0	21	0	0
L	12	NC_029527	1896344	G	C	Non-synonymous	1	60	DNAH1	c.4749G>C	p.M1583I	20	0	20	-	0	0
L	12	NC_029527	2066819	A	G	Non-synonymous	1	60	ATRIP	c.1241T>C	p.L414P	21	-	0	21	0	0	Deleterious
L	12	NC_029527	2195871	A	G	Non-synonymous	1	60	NOL8	c.1436A>G	p.E479G	27	-	0	27	0	0	Deleterious
L	12	NC_029527	4579588	G	A	Non-synonymous	1	60	WNK2	c.770C>T	p.S257F	22	22	0	-	0	0	Deleterious
L	12	NC_029527	4680570	C	G	Non-synonymous	0.9583	60	CARD19	c.367G>C	p.A123P	24	0	-	23	0	0	Deleterious
L	12	NC_029527	4747891	T	A	Non-synonymous	0.9142	50.107	FGD3	c.1867A>T	p.S623C	35	32	0	0	-	0
L	12	NC_029527	8688790	T	C	Non-synonymous	1	60	GRIP2	c.8A>G	p.Q3R	20	0	20	0	-	0	Deleterious
L	12	NC_029527	8795817	CA	AG	Non-synonymous	0.9523	60	CCDC174	c.1538_1539delinsAG	p.P513Q	21	20	-	0	0	0
L	12	NC_029527	8796144	T	C	Non-synonymous	1	60	CCDC174	c.1865T>C	p.L622P	25	0	25	0	-	0	Deleterious
L	12	NC_029527	10962331	CA	TG	Non-synonymous	0.9444	43.298	SNTN	c.182_183delinsTG	p.A61V	26	0	-	0	24	0
L	12	NC_029527	11197978	C	T	Non-synonymous	0.9047	33.034	ADAMTS9	c.5129G>A	p.R1710H	21	0	-	0	19	0
L	12	NC_029527	11897500	T	C	Non-synonymous	1	60	LRIG1	c.2218A>G	p.R740G	23	0	23	0	-	0
L	12	NC_029527	12997210	C	T	Non-synonymous	0.92	44.929	LOC107319740	c.146G>A	p.G49D	25	0	-	0	23	0
L	12	NC_029527	15798928	T	C	Non-synonymous	1	60	ITPR1	c.808T>C	p.Y270H	24	0	24	0	-	0	Deleterious
L	12	NC_029527	15798932	A	G	Non-synonymous	1	60	ITPR1	c.812A>G	p.K271R	25	-	0	25	0	0
L	13	NC_029528	2437975	A	T	Non-synonymous	1	60	SEC24A	c.1941A>T	p.L647F	23	-	0	0	23	0	Deleterious
L	13	NC_029528	3538635	GG	AA	Non-synonymous	1	60	SPOCK1	c.941_942delinsAA	p.R314K	21	21	0	-	0	0
L	13	NC_029528	3538644	C	T	Non-synonymous	1	60	SPOCK1	c.950C>T	p.T317M	24	0	-	0	24	0	Deleterious
L	13	NC_029528	4497924	A	G	Non-synonymous	1	60	RUFY1	c.1657A>G	p.T553A	40	-	0	40	0	0
L	13	NC_029528	4623507	C	T	Non-synonymous	0.9687	60	C13H5orf45	c.631G>A	p.A211T	32	0	-	0	31	0	Deleterious
L	13	NC_029528	4623579	A	G	Non-synonymous	0.9655	60	C13H5orf45	c.559T>C	p.C187R	29	-	0	28	0	0	Deleterious
L	13	NC_029528	4956476	T	C	Non-synonymous	1	60	NDST1	c.2024T>C	p.I675T	21	0	21	0	-	0
L	13	NC_029528	5616927	T	A	Non-synonymous	1	60	GRIA1	c.10T>A	p.F4I	20	20	0	0	-	0	Deleterious
L	13	NC_029528	5689291	G	C	Non-synonymous	0.9599	60	GRIA1	c.1410G>C	p.E470D	25	0	24	-	1	0
L	13	NC_029528	5689299	T	C	Non-synonymous	1	60	GRIA1	c.1418T>C	p.I473T	29	0	29	0	-	0
L	13	NC_029528	7062694	T	C	Non-synonymous	1	60	SLIT3	c.565T>C	p.Y189H	20	0	20	0	-	0	Deleterious
L	13	NC_029528	7269961	A	G	Non-synonymous	0.931	56.842	LOC107320244	c.1202A>G	p.N401S	29	-	0	27	0	0
L	13	NC_029528	7269972	T	A	Non-synonymous	0.9333	59.823	LOC107320244	c.1213T>A	p.C405S	30	28	0	0	-	0
L	13	NC_029528	7269982	G	A	Non-synonymous	0.9375	60	LOC107320244	c.1223G>A	p.S408N	32	30	0	-	0	0	Deleterious
L	13	NC_029528	7270129	G	T	Non-synonymous	1	60	LOC107320244	c.1370G>T	p.R457L	21	0	0	-	21	0
L	13	NC_029528	10345771	T	C	Non-synonymous	1	60	LOC107320350	c.1390A>G	p.N464D	23	0	23	0	-	0
L	13	NC_029528	10345896	C	T	Non-synonymous	1	60	LOC107320350	c.1265G>A	p.S422N	34	0	-	0	34	0
L	13	NC_029528	10349350	A	G	Non-synonymous	1	60	LOC107320350	c.200T>C	p.M67T	20	-	0	20	0	0
L	13	NC_029528	10825437	A	G	Non-synonymous	1	60	SH3PXD2B	c.1465A>G	p.S489G	31	-	0	31	0	0
L	13	NC_029528	12356594	A	G	Non-synonymous	1	60	LOC107320484	c.409A>G	p.I137V	28	-	0	28	0	0
L	13	NC_029528	15328186	G	A	Non-synonymous	1	60	PSD2	c.1513G>A	p.A505T	21	21	0	-	0	0
L	13	NC_029528	10345900	C	A	Non-synonymous	1	60	LOC107320350	c.1261G>T	p.V421F	35	35	-	0	0	0
L	14	NC_029529	1194044	A	G	Non-synonymous	1	60	BHLHA15	c.32A>G	p.K11R	25	-	0	25	0	0
L	14	NC_029529	5088828	T	C	Non-synonymous	0.9444	60	LLGL1	c.2156T>C	p.L719S	36	0	34	0	-	0
L	14	NC_029529	5984067	C	T	Non-synonymous	0.9047	33.034	LOC107320553	c.872G>A	p.R291Q	21	0	-	0	19	0	Deleterious
L	14	NC_029529	6105742	T	G	Non-synonymous	0.9655	60	TBL3	c.52T>G	p.S18A	29	0	0	28	-	0	Deleterious
L	14	NC_029529	6222776	C	G	Non-synonymous	0.9499	50.12	NTHL1	c.55G>C	p.G19R	20	0	-	19	0	0
L	14	NC_029529	6222779	T	C	Non-synonymous	1	60	NTHL1	c.52A>G	p.R18G	20	0	20	0	-	0
L	14	NC_029529	6267134	T	C	Non-synonymous	0.913	42.295	PKD1	c.9628A>G	p.I3210V	23	0	21	0	-	0	Deleterious
L	14	NC_029529	6437340	T	C	Non-synonymous	1	60	BRICD5	c.548A>G	p.H183R	21	0	21	0	-	0	Deleterious
L	14	NC_029529	6437847	C	T	Non-synonymous	0.9629	60	BRICD5	c.403G>A	p.G135S	27	0	-	0	26	0	Deleterious
L	14	NC_029529	6437891	A	G	Non-synonymous	0.9523	60	BRICD5	c.359T>C	p.V120A	21	-	0	20	0	0	Deleterious
L	14	NC_029529	6840520	G	A	Non-synonymous	1	60	EARS2	c.1451G>A	p.R484K	25	25	0	-	0	0	Deleterious
L	14	NC_029529	7191995	T	C	Non-synonymous	1	60	IL4R	c.3149T>C	p.F1050S	28	0	28	0	-	0	Deleterious
L	14	NC_029529	8225837	G	A	Non-synonymous	1	60	CCP110	c.377G>A	p.S126N	25	25	0	-	0	0
L	14	NC_029529	10983590	GGA	---	Inframe deletion, conservative	1	60	SLX4	c.1060_1062delTCC	p.S354del	31	0	0	-	0	31
L	14	NC_029529	11841502	A	G	Non-synonymous	0.909	36.006	NHLRC4	c.10A>G	p.T4A	22	-	0	20	0	0	Deleterious
L	14	NC_029529	11841617	C	T	Non-synonymous	0.9047	33.034	NHLRC4	c.125C>T	p.T42M	21	0	-	0	19	0	Deleterious
L	14	NC_029529	12438926	T	C	Non-synonymous	1	60	LOC107321024	c.715A>G	p.T239A	23	0	23	0	-	0
L	14	NC_029529	12692577	A	G	Non-synonymous	1	60	LOC107321004	c.2116A>G	p.R706G	20	-	0	20	0	0	Deleterious
L	14	NC_029529	12773250	T	G	Non-synonymous	1	60	ZP2	c.185A>C	p.E62A	21	0	0	21	-	0
L	15	NC_029530	2111417	T	C	Non-synonymous	1	60	NOC4L	c.581A>G	p.K194R	22	0	22	0	-	0	Deleterious
L	15	NC_029530	2156982	T	G	Non-synonymous	1	60	PUS1	c.1051A>C	p.K351Q	22	0	0	22	-	0
L	15	NC_029530	4002767	A	G	Non-synonymous	1	60	NCOR2	c.6517A>G	p.T2173A	21	-	0	21	0	0
L	15	NC_029530	4179233	C	T	Non-synonymous	1	60	DNAH10	c.281G>A	p.G94D	21	0	-	0	21	0	Deleterious
L	15	NC_029530	4288549	CTGT	----	Frameshift	0.9411	60	LOC107321100	c.838_841delACAG	p.T280fs	34	0	-	0	0	32
L	15	NC_029530	4288566	A	C	Non-synonymous	0.9705	60	LOC107321100	c.824T>G	p.L275R	34	-	33	0	0	0
L	15	NC_029530	4289865	T	C	Non-synonymous	1	60	LOC107321100	c.454A>G	p.K152E	21	0	21	0	-	0
L	15	NC_029530	4415314	G	A	Non-synonymous	1	60	PITPNM2	c.1403G>A	p.C468Y	29	29	0	-	0	0
L	15	NC_029530	4983951	G	A	Non-synonymous	1	60	LRRC43	c.1546G>A	p.V516I	20	20	0	-	0	0	Deleterious
L	15	NC_029530	5071765	C	T	Non-synonymous	0.9565	60	ZCCHC8	c.1333G>A	p.G445R	23	0	-	0	22	0	Deleterious
L	15	NC_029530	5137033	G	A	Non-synonymous	0.931	56.842	RAD9B	c.908G>A	p.G303D	29	27	0	-	0	0
L	15	NC_029530	5808405	T	C	Non-synonymous	1	60	ACACB	c.5587T>C	p.S1863P	23	0	23	0	-	0
L	15	NC_029530	5808417	T	C	Non-synonymous	1	60	ACACB	c.5599T>C	p.S1867P	23	0	23	0	-	0
L	15	NC_029530	5888840	-	C	Frameshift	1	60	UBE3B	c.2468_2469insC	p.D823fs	20	0	20	0	0	0
L	15	NC_029530	5892980	C	T	Non-synonymous	1	60	UBE3B	c.2839C>T	p.R947W	20	0	-	0	20	0
L	15	NC_029530	6077008	T	C	Non-synonymous	1	60	KIAA1671	c.133T>C	p.C45R	24	0	24	0	-	0
L	15	NC_029530	6170432	A	G	Non-synonymous	0.9687	60	MYO18B	c.3295A>G	p.I1099V	32	-	0	31	0	0
L	15	NC_029530	6925266	A	G	Non-synonymous	1	60	LOC107321480	c.701T>C	p.V234A	21	-	0	21	0	0
L	15	NC_029530	7472721	A	T	Non-synonymous	1	60	UPB1	c.158T>A	p.L53Q	24	-	0	0	24	0	Deleterious
L	15	NC_029530	9735626	A	G	Non-synonymous	1	60	LOC107321257	c.44A>G	p.Q15R	22	-	0	22	0	0
L	16	NC_029531	110758	-	A	Frameshift	1	60	LOC107321530	c.1314_1315insT	p.R439fs	28	28	0	0	0	0
L	16	NC_029531	270952	C	T	Non-synonymous	0.9047	33.034	LOC107321538	c.683G>A	p.R228H	21	0	-	0	19	0
L	17	NC_029532	359425	A	T	Non-synonymous	1	60	EXD3	c.2084T>A	p.F695Y	23	-	0	0	23	0	Deleterious
L	17	NC_029532	396594	T	C	Non-synonymous	0.9259	51.69	EXD3	c.193A>G	p.S65G	27	0	25	0	-	0	Deleterious
L	17	NC_029532	458925	T	C	Non-synonymous	0.909	36.006	LOC107321671	c.595A>G	p.T199A	22	0	20	0	-	0
L	17	NC_029532	1101825	T	C	Non-synonymous	1	60	LOC107321618	c.580A>G	p.R194G	21	0	21	0	-	0
L	17	NC_029532	1102466	C	T	Non-synonymous	0.9599	60	LOC107321618	c.281G>A	p.S94N	25	0	-	0	24	0	Deleterious
L	17	NC_029532	1102472	C	T	Non-synonymous	1	60	LOC107321618	c.275G>A	p.G92E	25	0	-	0	25	0	Deleterious
L	17	NC_029532	1128096	-	AA	Frameshift	0.9047	33.034	LOC107321620	c.86_87insAA	p.S29fs	21	19	0	0	0	2
L	17	NC_029532	1576673	A	T	Non-synonymous	1	60	C17H9orf91	c.32A>T	p.E11V	21	-	0	0	21	0	Deleterious
L	17	NC_029532	1576684	C	T	Non-synonymous	1	60	C17H9orf91	c.43C>T	p.P15S	22	0	-	0	22	0	Deleterious
L	17	NC_029532	1581328	G	T	Non-synonymous	1	60	C17H9orf91	c.852G>T	p.Q284H	21	0	0	-	21	0	Deleterious
L	17	NC_029532	2457811	TG	CA	Non-synonymous	0.9047	33.034	TLR4	c.114_115delinsCA	p.G39S	21	0	19	0	-	0
L	17	NC_029532	4023836	G	A	Non-synonymous	1	60	PHYHD1	c.25G>A	p.V9M	21	21	0	-	0	0	Deleterious
L	17	NC_029532	4024606	A	G	Non-synonymous	1	60	PHYHD1	c.38A>G	p.H13R	25	-	0	25	0	0	Deleterious
L	17	NC_029532	4122958	T	C	Non-synonymous	1	60	CRAT	c.734A>G	p.N245S	23	0	23	0	-	0
L	17	NC_029532	5034009	A	C	Non-synonymous	0.9499	57.066	NTNG2	c.1273A>C	p.M425L	20	-	19	0	0	0
L	17	NC_029532	5083378	C	T	Non-synonymous	1	60	TTF1	c.446G>A	p.R149K	23	0	-	0	23	0
L	17	NC_029532	6349670	T	G	Non-synonymous	1	60	SEC16A	c.3230T>G	p.V1077G	21	0	0	21	-	0	Deleterious
L	17	NC_029532	6398663	A	C	Non-synonymous	1	60	SNAPC4	c.2411A>C	p.K804T	25	-	25	0	0	0
L	17	NC_029532	6398684	T	C	Non-synonymous	0.9599	60	SNAPC4	c.2432T>C	p.L811P	25	0	24	0	-	0	Deleterious
L	17	NC_029532	6483385	T	C	Non-synonymous	0.9545	60	LOC107321699	c.1174T>C	p.Y392H	22	0	21	0	-	0	Deleterious
L	17	NC_029532	6485539	C	A	Non-synonymous	0.9032	38.333	LOC107321699	c.2404C>A	p.Q802K	31	28	-	0	0	0	Deleterious
L	17	NC_029532	5083399	A	T	Non-synonymous	1	60	TTF1	c.425T>A	p.F142Y	26	-	0	0	26	0
L	17	NC_029532	5306036	G	A	Non-synonymous	1	60	GFI1B	c.133G>A	p.E45K	24	24	0	-	0	0
L	18	NC_029533	3018090	-	TTG	Inframe insertion, disruptive	0.9302	60	HEXDC	c.1174_1175insCAA	p.S392delinsTS	43	0	0	0	40	3
L	18	NC_029533	3728978	GTG	ACA	Non-synonymous	0.9565	60	ST6GALNAC1	c.249_251delinsACA	p.W84Q	23	22	0	-	0	0
L	18	NC_029533	4111128	A	G	Non-synonymous	0.909	36.006	LOC107322262	c.1190T>C	p.L397P	22	-	0	20	0	0	Deleterious
L	18	NC_029533	4354791	T	C	Non-synonymous	0.9062	41.274	LRRC45	c.1682A>G	p.K561R	32	0	29	0	-	0
L	18	NC_029533	4770487	TT	CC	Non-synonymous	1	60	CBX4	c.609_610delinsGG	p.T204A	22	0	22	0	-	0
L	18	NC_029533	4770529	T	C	Non-synonymous	0.909	36.006	CBX4	c.568A>G	p.S190G	22	0	20	0	-	0
L	18	NC_029533	4817113	G	T	Non-synonymous	1	60	GAA	c.22G>T	p.A8S	25	0	0	-	25	0
L	18	NC_029533	4845677	A	C	Non-synonymous	1	60	RNF213	c.4221A>C	p.K1407N	22	-	22	0	0	0	Deleterious
L	18	NC_029533	4874961	G	A	Non-synonymous	1	60	RNF213	c.15130G>A	p.E5044K	25	25	0	-	0	0	Deleterious
L	18	NC_029533	4877354	T	G	Non-synonymous	1	60	ENDOV	c.710T>G	p.I237S	20	0	0	20	-	0	Deleterious
L	18	NC_029533	5101557	C	T	Non-synonymous	1	60	SLC38A10	c.2705G>A	p.R902K	21	0	-	0	21	0
L	18	NC_029533	6324137	A	G	Non-synonymous	1	60	LOC107322189	c.329A>G	p.N110S	23	-	0	23	0	0
L	18	NC_029533	6336620	T	C	Non-synonymous	1	60	LOC107322189	c.3640T>C	p.C1214R	24	0	24	0	-	0
L	18	NC_029533	7143811	T	C	Non-synonymous	1	60	BPTF	c.5839T>C	p..1947Q	24	0	24	0	-	0
L	18	NC_029533	7749614	T	C	Non-synonymous	0.9047	33.034	COIL	c.977T>C	p.V326A	21	0	19	0	-	0
L	18	NC_029533	8743433	CC	TT	Non-synonymous	1	60	LOC107322322	c.245_246delinsAA	p.R82K	21	0	-	0	21	0
L	18	NC_029533	8886642	C	G	Non-synonymous	1	60	ABCC3	c.3642G>C	p.L1214F	26	0	-	26	0	0
L	18	NC_029533	8939890	T	C	Non-synonymous	1	60	CACNA1G	c.5407A>G	p.S1803G	22	0	22	0	-	0	Deleterious
L	18	NC_029533	9532638	G	A	Non-synonymous	1	60	LLGL2	c.1186G>A	p.V396M	26	26	0	-	0	0
L	18	NC_029533	1677587	A	C	Non-synonymous	1	60	PIK3R5	c.1338T>G	p.H446Q	21	-	21	0	0	0	Deleterious
L	18	NC_029533	3729280	A	G	Non-synonymous	1	60	ST6GALNAC1	c.551A>G	p.E184G	22	-	0	22	0	0	Deleterious
L	18	NC_029533	9115093	T	C	Non-synonymous	1	60	XYLT2	c.1889A>G	p.E630G	20	0	20	0	-	0
L	19	NC_029534	30303	C	G	Non-synonymous	1	60	LOC107322603	c.5558G>C	p.G1853A	20	0	-	20	0	0
L	19	NC_029534	37749	G	T	Non-synonymous	1	60	LOC107322603	c.2053C>A	p.L685M	24	0	0	-	24	0
L	19	NC_029534	37911	C	T	Non-synonymous	1	60	LOC107322603	c.1973G>A	p.R658K	22	0	-	0	22	0
L	19	NC_029534	305648	A	T	Non-synonymous	1	60	BZRAP1	c.2177T>A	p.V726D	23	-	0	0	23	0	Deleterious
L	19	NC_029534	305665	C	A	Non-synonymous	1	60	BZRAP1	c.2160G>T	p.L720F	22	22	-	0	0	0
L	19	NC_029534	2026868	A	G	Non-synonymous	1	60	LAT2	c.638T>C	p.M213T	21	-	0	21	0	0	Deleterious
L	19	NC_029534	2054509	A	G	Non-synonymous	1	60	MYBBP1A	c.1675A>G	p.T559A	30	-	0	30	0	0	Deleterious
L	19	NC_029534	2054539	A	G	Non-synonymous	0.9666	60	MYBBP1A	c.1705A>G	p.I569V	30	-	0	29	0	0	Deleterious
L	19	NC_029534	2657101	C	G	Non-synonymous	1	60	LOC107322719	c.94C>G	p.Q32E	33	0	-	33	0	0
L	19	NC_029534	3764972	T	C	Non-synonymous	1	60	GUSB	c.1012A>G	p.I338V	21	0	21	0	-	0	Deleterious
L	19	NC_029534	4171431	G	C	Non-synonymous	1	60	LOC107322698	c.960G>C	p.M320I	21	0	21	-	0	0
L	19	NC_029534	4173903	G	A	Non-synonymous	0.9285	60	LOC107322698	c.1723G>A	p.A575T	28	26	0	-	1	0	Deleterious
L	19	NC_029534	4173946	A	G	Non-synonymous	1	60	LOC107322698	c.1766A>G	p.Q589R	32	-	0	32	0	0	Deleterious
L	19	NC_029534	4213702	T	G	Non-synonymous	0.9666	60	SMYD4	c.551A>C	p.K184T	30	1	0	29	-	0	Deleterious
L	19	NC_029534	4523157	T	G	Non-synonymous	0.9599	60	PIGS	c.838A>C	p.I280L	25	0	0	24	-	0	Deleterious
L	19	NC_029534	4551046	C	T	Non-synonymous	1	60	KIAA0100	c.1237G>A	p.G413S	20	0	-	0	20	0	Deleterious
L	19	NC_029534	4617361	T	C	Non-synonymous	1	60	FAM222B	c.1495A>G	p.M499V	22	0	22	0	-	0
L	19	NC_029534	5381340	G	C	Non-synonymous	0.9722	60	GSG2	c.2404C>G	p.R802G	36	0	35	-	1	0	Deleterious
L	19	NC_029534	5419335	G	A	Non-synonymous	1	60	SHPK	c.382G>A	p.V128I	30	30	0	-	0	0	Deleterious
L	19	NC_029534	5767323	A	G	Non-synonymous	1	60	RPH3AL	c.1010A>G	p.E337G	22	-	0	22	0	0	Deleterious
L	19	NC_029534	6040480	TG	CT	Non-synonymous	1	60	CLTC	c.435_436delinsCT	p.A146S	21	0	21	0	-	0
L	19	NC_029534	6154765	T	C	Non-synonymous	1	60	RNFT1	c.413A>G	p.K138R	29	0	29	0	-	0
L	19	NC_029534	7235762	C	T	Non-synonymous	1	60	LOC107322768	c.4475G>A	p.S1492N	25	0	-	0	25	0	Deleterious
L	19	NC_029534	8053061	GA	AC	Non-synonymous	1	60	TNFAIP1	c.669_670delinsAC	p.I224L	20	20	0	-	0	0
L	19	NC_029534	8714195	C	T	Non-synonymous	0.9545	60	SMTNL2	c.883G>A	p.V295I	22	0	-	0	21	0
L	19	NC_029534	554657	A	G	Non-synonymous	0.9523	60	CCDC183	c.803T>C	p.V268A	21	-	0	20	0	0
L	20	NC_029535	2304510	A	-	Frameshift	1	60	EDEM2	c.348delA	p.T116fs	22	-	0	0	0	22
L	20	NC_029535	2744484	C	A	Non-synonymous	0.9499	57.066	PTPRT	c.1424C>A	p.P475Q	20	19	-	0	0	0
L	20	NC_029535	2744489	A	G	Non-synonymous	1	60	PTPRT	c.1429A>G	p.S477G	20	-	0	20	0	0
L	20	NC_029535	2744492	T	C	Non-synonymous	1	60	PTPRT	c.1432T>C	p..478R	20	0	20	0	-	0
L	20	NC_029535	2744496	T	C	Non-synonymous	1	60	PTPRT	c.1436T>C	p.L479P	23	0	23	0	-	0
L	20	NC_029535	2744527	C	G	Non-synonymous	1	60	PTPRT	c.1467C>G	p.C489W	23	0	-	23	0	0
L	20	NC_029535	2744529	G	C	Non-synonymous	1	60	PTPRT	c.1469G>C	p.R490T	23	0	23	-	0	0
L	20	NC_029535	3215187	C	T	Non-synonymous	1	60	ACTR5	c.1903C>T	p.R635C	24	0	-	0	24	0	Deleterious
L	20	NC_029535	4506142	G	A	Non-synonymous	0.9705	60	SDC4	c.10G>A	p.V4M	34	33	0	-	0	0
L	20	NC_029535	4873788	G	C	Non-synonymous	0.909	41.757	OCSTAMP	c.10C>G	p.H4D	22	0	20	-	0	0	Deleterious
L	20	NC_029535	5719383	TG	CA	Non-synonymous	1	60	LOC107323006	c.317_318delinsCA	p.M106T	23	0	23	0	-	0
L	20	NC_029535	5935001	C	A	Non-synonymous	0.92	44.929	ZNFX1	c.5357G>T	p.S1786I	25	23	-	0	0	0	Deleterious
L	20	NC_029535	5935004	T	C	Non-synonymous	1	60	ZNFX1	c.5354A>G	p.K1785R	25	0	25	0	-	0	Deleterious
L	20	NC_029535	7470772	G	A	Non-synonymous	1	60	OGFR	c.1403G>A	p.S468N	21	21	0	-	0	0
L	20	NC_029535	7470777	C	T	Non-synonymous	1	60	OGFR	c.1408C>T	p.P470S	20	0	-	0	20	0
L	20	NC_029535	7470877	T	C	Non-synonymous	0.913	38.979	OGFR	c.1508T>C	p.L503P	23	0	21	0	-	0
L	20	NC_029535	7919924	T	C	Non-synonymous	0.9285	53.862	COL20A1	c.713T>C	p.M238T	28	0	26	0	-	0
L	20	NC_029535	7949937	A	G	Non-synonymous	0.9655	60	COL20A1	c.4364A>G	p.D1455G	29	-	0	28	0	0	Deleterious
L	20	NC_029535	8313440	A	G	Non-synonymous	1	60	OPRL1	c.905T>C	p.V302A	21	-	0	21	0	0	Deleterious
L	20	NC_029535	8882197	G	C	Non-synonymous	1	60	ASXL1	c.3493C>G	p.Q1165E	20	0	20	-	0	0
L	20	NC_029535	8883265	T	C	Non-synonymous	1	60	ASXL1	c.2425A>G	p.M809V	21	0	21	0	-	0
L	20	NC_029535	9042166	C	G	Non-synonymous	1	60	HM13	c.1037G>C	p.C346S	22	0	-	22	0	0
L	20	NC_029535	9286360	T	C	Non-synonymous	1	60	HELZ2	c.2542A>G	p.S848G	20	0	20	0	-	0
L	20	NC_029535	9698788	-	TCC	Inframe insertion, disruptive	1	60	SLC35C2	c.1052_1053insGGA	p.E351delinsEE	21	0	0	0	21	0
L	20	NC_029535	9804929	T	C	Non-synonymous	0.913	38.979	ZNF831	c.2122A>G	p.K708E	23	0	21	0	-	0	Deleterious
L	20	NC_029535	9804961	A	G	Non-synonymous	0.9166	41.953	ZNF831	c.2090T>C	p.V697A	24	-	0	22	0	0
L	20	NC_029535	9822768	C	G	Non-synonymous	1	60	PRELID3B	c.120C>G	p.H40Q	22	0	-	22	0	0
L	20	NC_029535	10888504	T	A	Non-synonymous	1	60	MC3R	c.905A>T	p.Q302L	25	25	0	0	-	0
L	20	NC_029535	11168317	T	C	Non-synonymous	1	60	BCAS1	c.1676T>C	p.V559A	21	0	21	0	-	0
L	20	NC_029535	11919225	-	GAG	Inframe insertion, disruptive	0.92	44.929	NFATC2	c.3575_3576insGAG	p.L1192delinsLS	25	0	0	23	0	2
L	21	NC_029536	167534	G	A	Non-synonymous	1	60	SLC45A1	c.31C>T	p.H11Y	21	21	0	-	0	0	Deleterious
L	21	NC_029536	429075	G	A	Non-synonymous	0.909	36.006	DNAJC11	c.850G>A	p.V284I	22	20	0	-	0	0	Deleterious
L	21	NC_029536	438890	A	C	Non-synonymous	0.9047	33.034	PHF13	c.771T>G	p.H257Q	21	-	19	0	0	0
L	21	NC_029536	438892	G	C	Non-synonymous	0.9047	33.034	PHF13	c.769C>G	p.H257D	21	0	19	-	0	0
L	21	NC_029536	438894	C	T	Non-synonymous	0.9166	41.953	PHF13	c.767G>A	p.S256N	24	0	-	0	22	0
L	21	NC_029536	1066983	A	T	Non-synonymous	1	60	LOC107323465	c.307T>A	p.S103T	25	-	0	0	25	0
L	21	NC_029536	1717986	C	T	Non-synonymous	0.9629	60	MMP23B	c.242G>A	p.R81Q	27	1	-	0	26	0
L	21	NC_029536	1873621	-	G	Frameshift	0.9565	60	CCNL2	c.1483_1484insG	p.R495fs	23	0	0	22	0	1
L	21	NC_029536	2162743	T	A	Non-synonymous	1	60	TNFRSF18	c.74T>A	p.L25H	27	27	0	0	-	0	Deleterious
L	21	NC_029536	2808974	G	A	Non-synonymous	1	60	H6PD	c.1222G>A	p.D408N	20	20	0	-	0	0	Deleterious
L	21	NC_029536	2809011	A	G	Non-synonymous	0.909	36.006	H6PD	c.1259A>G	p.K420R	22	-	0	20	0	0	Deleterious
L	21	NC_029536	4297227	C	G	Non-synonymous	0.9523	60	FHAD1	c.3929G>C	p.G1310A	21	0	-	20	0	0
L	21	NC_029536	4885441	C	T	Non-synonymous	1	60	C21H1orf167	c.3727G>A	p.G1243S	28	0	-	0	28	0	Deleterious
L	21	NC_029536	4894638	G	A	Non-synonymous	1	60	C21H1orf167	c.1139C>T	p.S380F	23	23	0	-	0	0	Deleterious
L	21	NC_029536	4894721	G	C	Non-synonymous	1	60	C21H1orf167	c.1056C>G	p.S352R	29	0	29	-	0	0	Deleterious
L	21	NC_029536	5329757	C	T	Non-synonymous	1	60	EPHA8	c.194G>A	p.R65H	20	0	-	0	20	0
L	21	NC_029536	5385635	A	G	Non-synonymous	1	60	ZBTB40	c.457T>C	p.S153P	21	-	0	21	0	0	Deleterious
L	21	NC_029536	5385644	G	C	Non-synonymous	0.913	38.979	ZBTB40	c.448C>G	p.P150A	23	0	21	-	0	0	Deleterious
L	21	NC_029536	5385662	T	C	Non-synonymous	1	60	ZBTB40	c.430A>G	p.K144E	22	0	22	0	-	0	Deleterious
L	21	NC_029536	5385926	T	G	Non-synonymous	1	60	ZBTB40	c.166A>C	p.T56P	28	0	0	28	-	0
L	21	NC_029536	1884996	C	T	Non-synonymous	1	60	AURKAIP1	c.5C>T	p.T2M	22	0	-	0	22	0	Deleterious
L	21	NC_029536	1969442	C	T	Non-synonymous	1	60	TAS1R3	c.1291G>A	p.V431I	25	0	-	0	25	0
L	21	NC_029536	4894655	G	T	Non-synonymous	0.9499	57.066	C21H1orf167	c.1122C>A	p.S374R	20	0	0	-	19	0	Deleterious
L	21	NC_029536	5385699	T	A	Non-synonymous	0.9545	60	ZBTB40	c.393A>T	p.E131D	22	21	0	0	-	0
L	21	NC_029536	5385791	A	G	Non-synonymous	1	60	ZBTB40	c.301T>C	p.F101L	24	-	0	24	0	0
L	21	NC_029536	5385870	T	C	Non-synonymous	1	60	ZBTB40	c.222A>G	p.I74M	29	0	29	0	-	0	Deleterious
L	22	NC_029537	809365	C	G	Non-synonymous	1	60	TIA1	c.973C>G	p.P325A	21	0	-	21	0	0
L	22	NC_029537	2374421	G	A	Non-synonymous	0.9523	60	LOXL2	c.1058G>A	p.S353N	21	20	0	-	0	0
L	22	NC_029537	2413982	G	A	Non-synonymous	1	60	LOC107323583	c.560G>A	p.C187Y	20	20	0	-	0	0	Deleterious
L	22	NC_029537	2963414	A	C	Non-synonymous	1	60	SLC18A1	c.1302A>C	p.K434N	23	-	23	0	0	0
L	22	NC_029537	2963630	T	C	Non-synonymous	1	60	SLC18A1	c.1438T>C	p.C480R	21	0	21	0	-	0
L	22	NC_029537	2963955	A	T	Non-synonymous	1	60	SLC18A1	c.1588A>T	p.S530C	20	-	0	0	20	0
L	22	NC_029537	3590775	T	C	Non-synonymous	1	60	BRF2	c.481A>G	p.R161G	23	0	23	0	-	0
L	22	NC_029537	3829538	G	A	Non-synonymous	1	60	LOC107323764	c.731G>A	p.R244H	20	20	0	-	0	0
L	22	NC_029537	3829541	C	G	Non-synonymous	1	60	LOC107323764	c.734C>G	p.T245R	21	0	-	21	0	0
L	22	NC_029537	1703084	A	G	Non-synonymous	1	60	DPYSL2	c.569T>C	p.V190A	23	-	0	23	0	0
L	22	NC_029537	2357158	G	A	Non-synonymous	1	60	LOXL2	c.43G>A	p.V15M	22	22	0	-	0	0	Deleterious
L	23	NC_029538	48180	C	T	Non-synonymous	1	60	ARID1A	c.6553G>A	p.E2185K	20	0	-	0	20	0
L	23	NC_029538	925278	A	G	Non-synonymous	1	60	HIVEP3	c.6730A>G	p.T2244A	20	-	0	20	0	0
L	23	NC_029538	1594429	A	G	Non-synonymous	1	60	ZDHHC18	c.217A>G	p.T73A	20	-	0	20	0	0
L	23	NC_029538	2288634	T	C	Non-synonymous	1	60	NCMAP	c.181A>G	p.I61V	24	0	24	0	-	0	Deleterious
L	23	NC_029538	2314616	T	C	Non-synonymous	1	60	LOC107323923	c.20T>C	p.L7P	23	0	23	0	-	0
L	23	NC_029538	2392050	C	A	Non-synonymous	1	60	TMEM200B	c.152G>T	p.G51V	27	27	-	0	0	0
L	23	NC_029538	2411309	C	T	Non-synonymous	1	60	LOC107323920	c.2059G>A	p.D687N	20	0	-	0	20	0	Deleterious
L	23	NC_029538	2444717	TT	CC	Non-synonymous	1	60	SRSF4	c.1233_1234delinsGG	p.N412D	22	0	22	0	-	0
L	23	NC_029538	2481184	A	G	Non-synonymous	1	60	PTPRU	c.1252A>G	p.I418V	24	-	0	24	0	0
L	23	NC_029538	2898478	C	G	Non-synonymous	1	60	GJA9	c.186C>G	p.S62R	26	0	-	26	0	0
L	23	NC_029538	2898484	A	G	Non-synonymous	1	60	GJA9	c.192A>G	p.I64M	29	-	0	29	0	0	Deleterious
L	23	NC_029538	3136184	C	G	Non-synonymous	1	60	LOC107324007	c.959C>G	p.T320R	21	0	-	21	0	0
L	23	NC_029538	3822872	T	C	Non-synonymous	0.9722	60	NCDN	c.1114A>G	p.I372V	36	0	35	0	-	0	Deleterious
L	23	NC_029538	3828014	A	G	Non-synonymous	1	60	KIAA0319L	c.635A>G	p.N212S	26	-	0	26	0	0	Deleterious
L	23	NC_029538	4550957	C	T	Non-synonymous	1	60	KPNA6	c.1225G>A	p.V409I	27	0	-	0	27	0
L	23	NC_029538	4769951	A	G	Non-synonymous	1	60	MACF1	c.16552A>G	p.T5518A	22	-	0	22	0	0	Deleterious
L	23	NC_029538	1978809	C	G	Non-synonymous	1	60	E2F2	c.1083G>C	p.Q361H	21	0	-	21	0	0
L	24	NC_029539	261323	GA	AT	Non-synonymous	1	60	CDON	c.2345_2346delinsAT	p.F782Y	24	24	0	-	0	0
L	24	NC_029539	3605166	C	T	Non-synonymous	1	60	CBL	c.2236G>A	p.V746I	24	0	-	0	24	0
L	24	NC_029539	3605170	G	C	Non-synonymous	1	60	CBL	c.2232C>G	p.D744E	24	0	24	-	0	0
L	24	NC_029539	3606213	C	T	Non-synonymous	1	60	CBL	c.1901G>A	p.S634N	35	0	-	0	35	0
L	24	NC_029539	3633121	T	C	Non-synonymous	1	60	CCDC153	c.521T>C	p.I174T	23	0	23	0	-	0	Deleterious
L	24	NC_029539	3680196	T	C	Non-synonymous	0.923	47.906	NFKBID	c.89A>G	p.D30G	26	0	24	0	-	0
L	24	NC_029539	3908200	A	G	Non-synonymous	0.9285	53.862	RBM7	c.520A>G	p.T174A	28	-	0	26	0	0
L	24	NC_029539	4538971	T	C	Non-synonymous	1	60	BACE1	c.559A>G	p.N187D	22	0	22	0	-	0
L	24	NC_029539	4781512	G	C	Non-synonymous	1	60	LOC107324143	c.250G>C	p.V84L	25	0	25	-	0	0	Deleterious
L	24	NC_029539	5019459	C	G	Non-synonymous	1	60	ANKK1	c.430G>C	p.D144H	24	0	-	24	0	0
L	25	NC_029540	383367	G	T	Non-synonymous	1	60	OTUD7B	c.2322G>T	p.E774D	21	0	0	-	21	0	Deleterious
L	25	NC_029540	603746	AT	GC	Non-synonymous	0.9347	49.489	BCAN	c.208_209delinsGC	p.M70A	23	-	0	22	0	0
L	25	NC_029540	648260	G	A	Non-synonymous	1	60	RRNAD1	c.581G>A	p.R194H	21	21	0	-	0	0	Deleterious
L	25	NC_029540	648502	A	G	Non-synonymous	1	60	RRNAD1	c.823A>G	p.M275V	22	-	0	22	0	0	Deleterious
L	25	NC_029540	674041	T	A	Non-synonymous	1	60	LOC107324421	c.778T>A	p.L260M	21	21	0	0	-	0
L	25	NC_029540	711729	G	A	Non-synonymous	1	60	ARHGEF11	c.3536C>T	p.A1179V	21	21	0	-	0	0
L	25	NC_029540	754698	G	T	Non-synonymous	1	60	LOC107324434	c.302C>A	p.A101D	27	0	0	-	27	0	Deleterious
L	25	NC_029540	807778	G	A	Non-synonymous	1	60	LOC107324463	c.697G>A	p.V233M	21	21	0	-	0	0	Deleterious
L	25	NC_029540	1140089	A	G	Non-synonymous	0.909	40.122	LOC107324371	c.68A>G	p.D23G	22	-	0	20	0	0
L	25	NC_029540	1498275	T	C	Non-synonymous	1	60	ADAR	c.2048T>C	p.L683S	25	0	25	0	-	0	Deleterious
L	25	NC_029540	1767164	T	G	Non-synonymous	1	60	MSTO1	c.1594T>G	p.S532A	22	0	0	22	-	0	Deleterious
L	25	NC_029540	1825914	T	A	Non-synonymous	0.9642	60	HORMAD1	c.56T>A	p.V19E	28	27	0	0	-	0	Deleterious
L	25	NC_029540	1825971	T	C	Non-synonymous	1	60	HORMAD1	c.113T>C	p.I38T	31	0	31	0	-	0	Deleterious
L	25	NC_029540	1830563	G	A	Non-synonymous	0.92	44.929	HORMAD1	c.968G>A	p.G323E	25	23	0	-	0	0
L	25	NC_029540	754701	T	C	Non-synonymous	1	60	LOC107324434	c.299A>G	p.N100S	27	0	27	0	-	0
L	26	NC_029541	572006	G	C	Non-synonymous	1	60	BRPF3	c.765G>C	p.M255I	21	0	21	-	0	0
L	26	NC_029541	649129	A	G	Non-synonymous	1	60	CACNA1S	c.2800A>G	p.I934V	33	-	0	33	0	0
L	26	NC_029541	650408	T	G	Non-synonymous	1	60	CACNA1S	c.3127T>G	p.S1043A	23	0	0	23	-	0
L	26	NC_029541	650435	A	C	Non-synonymous	1	60	CACNA1S	c.3154A>C	p.I1052L	23	-	23	0	0	0
L	26	NC_029541	862589	A	C	Non-synonymous	0.9523	60	ZC3H11A	c.1403A>C	p.Q468P	21	-	20	0	0	0
L	26	NC_029541	1289418	C	T	Non-synonymous	0.9545	60	LOC107324722	c.485G>A	p.R162H	22	0	-	0	21	0
L	26	NC_029541	1779884	T	G	Non-synonymous	1	60	SLC16A4	c.1960A>C	p.K654Q	21	0	0	21	-	0	Deleterious
L	26	NC_029541	1782118	G	A	Non-synonymous	1	60	SLC16A4	c.1922C>T	p.T641M	23	23	0	-	0	0
L	26	NC_029541	1953483	T	C	Non-synonymous	1	60	RAB44	c.340T>C	p.W114R	25	0	25	0	-	0
L	26	NC_029541	1956405	G	A	Non-synonymous	0.9499	57.066	RAB44	c.2084G>A	p.S695N	20	19	0	-	0	0
L	26	NC_029541	2045590	C	A	Non-synonymous	1	60	SOX13	c.523C>A	p.Q175K	20	20	-	0	0	0
L	26	NC_029541	2051074	T	C	Non-synonymous	0.9545	60	LOC107324675	c.871A>G	p.R291G	22	0	21	0	-	0	Deleterious
L	26	NC_029541	2713495	A	T	Non-synonymous	1	60	SRGAP2	c.2289A>T	p.E763D	24	-	0	0	24	0	Deleterious
L	26	NC_029541	2850839	A	G	Non-synonymous	1	60	PFKFB2	c.139A>G	p.I47V	22	-	0	22	0	0	Deleterious
L	26	NC_029541	3003722	G	T	Non-synonymous	1	60	PLXNA2	c.2038C>A	p.H680N	21	0	0	-	21	0	Deleterious
L	26	NC_029541	3312007	T	A	Non-synonymous	1	60	TRAF3IP3	c.1285T>A	p.S429T	21	21	0	0	-	0
L	26	NC_029541	3349111	A	C	Non-synonymous	1	60	C26H6orf132	c.1153A>C	p.T385P	22	-	22	0	0	0
L	26	NC_029541	3367703	T	C	Non-synonymous	1	60	LOC107324841	c.515A>G	p.H172R	20	0	20	0	-	0
L	26	NC_029541	3785295	T	C	Non-synonymous	1	60	PTPN22	c.1687A>G	p.T563A	21	0	21	0	-	0
L	26	NC_029541	3889433	G	A	Non-synonymous	0.9523	60	DENND2C	c.538C>T	p.R180W	21	20	0	-	0	0	Deleterious
L	26	NC_029541	3950254	-	C	Frameshift	1	60	TSHB	c.133_134insC	p.T45fs	23	0	23	0	0	0
L	26	NC_029541	3950280	C	-	Frameshift	0.9599	60	TSHB	c.159delC	p.R53fs	25	1	-	0	0	24
L	26	NC_029541	3311965	A	G	Non-synonymous	0.9166	41.953	TRAF3IP3	c.1243A>G	p.K415E	24	-	0	22	0	0
L	27	NC_029542	218091	-	C	Frameshift	1	60	LOC107324942	c.691_692insG	p.L231fs	21	0	21	0	0	0
L	27	NC_029542	780545	CCA	GTG	Non-synonymous	1	60	CCDC103	c.257_259delinsGTG	p.T86_K87delinsSE	21	0	-	21	0	0
L	27	NC_029542	780577	G	C	Non-synonymous	1	60	CCDC103	c.289G>C	p.A97P	23	0	23	-	0	0	Deleterious
L	27	NC_029542	1219508	TC	GT	Non-synonymous	0.9047	33.442	LOC107325057	c.370_371delinsGT	p.S124V	21	0	0	19	-	0
L	27	NC_029542	1230531	A	G	Non-synonymous	1	60	LOC107325044	c.545A>G	p.Q182R	24	-	0	24	0	0
L	27	NC_029542	1232630	G	A	Non-synonymous	1	60	LOC107325044	c.1643G>A	p.R548K	23	23	0	-	0	0
L	27	NC_029542	1821179	G	A	Non-synonymous	0.9499	57.066	ITGB3	c.2051G>A	p.R684H	20	19	0	-	0	0
L	27	NC_029542	2155692	A	G	Non-synonymous	1	60	KCNH6	c.2605A>G	p.R869G	20	-	0	20	0	0
L	27	NC_029542	2156772	T	C	Non-synonymous	1	60	KCNH6	c.2887T>C	p.S963P	20	0	20	0	-	0
L	28	NC_029543	837592	AAG	---	Inframe deletion, conservative	1	60	LOC107325644	c.19_21delAAG	p.K7del	21	-	0	0	0	21
L	28	NC_029543	982641	C	G	Non-synonymous	1	60	MLLT1	c.55G>C	p.V19L	22	0	-	22	0	0	Deleterious
L	28	NC_029543	1063943	T	C	Non-synonymous	1	60	ADAMTS10	c.226A>G	p.K76E	20	0	20	0	-	0
L	28	NC_029543	1128922	-	TCC	Inframe insertion, disruptive	0.9523	60	LOC107325339	c.1064_1065insGGA	p.E355delinsEE	21	0	0	0	20	1
L	28	NC_029543	1142116	C	A	Non-synonymous	0.9545	60	LOC107325340	c.1236G>T	p.R412S	22	21	-	0	0	0
L	28	NC_029543	1142264	A	G	Non-synonymous	1	60	LOC107325340	c.1088T>C	p.I363T	39	-	0	39	0	0
L	28	NC_029543	1421028	GG	AA	Non-synonymous	0.9499	45.032	ATP8B3	c.1490_1491delinsAA	p.R497Q	20	20	0	-	0	0
L	28	NC_029543	1425741	C	T	Non-synonymous	0.9499	57.066	ATP8B3	c.3263C>T	p.A1088V	20	0	-	0	19	0
L	28	NC_029543	1715285	G	C	Non-synonymous	0.9047	33.034	SIRT6	c.874G>C	p.E292Q	21	0	19	-	0	0
L	28	NC_029543	1715288	A	C	Non-synonymous	0.9523	60	SIRT6	c.877A>C	p.I293L	21	-	20	0	0	0
L	28	NC_029543	1763960	A	C	Non-synonymous	1	60	MADCAM1	c.901A>C	p.T301P	20	-	20	0	0	0
L	28	NC_029543	1795774	G	A	Non-synonymous	1	60	HCN2	c.901G>A	p.V301M	21	21	0	-	0	0
L	28	NC_029543	1795783	T	A	Non-synonymous	1	60	HCN2	c.910T>A	p.F304I	21	21	0	0	-	0
L	28	NC_029543	3035691	TG	--	Frameshift	0.9523	46.517	RAB3A	c.117_118delTG	p.Y39fs	20	0	0	0	-	19
L	28	NC_029543	3773778	A	C	Non-synonymous	1	60	PTPRS	c.4207A>C	p.N1403H	25	-	25	0	0	0
L	28	NC_029543	1140789	A	G	Non-synonymous	0.9523	60	LOC107325340	c.2563T>C	p.S855P	21	-	0	20	0	0
L	28	NC_029543	3035673	-	G	Frameshift	1	60	RAB3A	c.99_100insG	p.G34fs	22	0	0	22	0	0
L	LGE22C19W28	NC_029544	152601	TA	AG	Non-synonymous	1	60	SCN8A	c.2469_2470delinsCT	p.T824S	21	21	0	0	-	0
L	LGE22C19W28	NC_029544	157060	A	C	Non-synonymous	1	60	SCN8A	c.1189T>G	p.L397V	20	-	20	0	0	0
L	LGE22C19W28	NC_029544	157594	A	C	Non-synonymous	1	60	SCN8A	c.1084T>G	p.S362A	21	-	21	0	0	0
L	LGE22C19W28	NC_029544	1002345	T	C	Non-synonymous	1	60	ORMDL2	c.223A>G	p.R75G	23	0	23	0	-	0
L	LGE64	NC_029545	150066	T	C	Non-synonymous	1	60	LOC107325885	c.47T>C	p.V16A	39	0	39	0	-	0	Deleterious
L	LGE64	NC_029545	153927	A	G	Non-synonymous	0.9062	60	LOC107325885	c.433A>G	p.K145E	32	-	0	29	1	0
L	LGE64	NC_029545	216218	A	G	Non-synonymous	1	60	LOC107325874	c.1738T>C	p.S580P	23	-	0	23	0	0
L	LGE64	NC_029545	257186	A	G	Non-synonymous	1	60	LOC107325873	c.1468A>G	p.I490V	26	-	0	26	0	0
L	LGE64	NC_029545	388359	T	C	Non-synonymous	0.9473	60	LOC107325870	c.4262A>G	p.H1421R	38	0	36	0	-	0
L	LGE64	NC_029545	388396	T	C	Non-synonymous	0.9393	60	LOC107325870	c.4225A>G	p.T1409A	33	0	31	0	-	0	Deleterious
L	LGE64	NC_029545	388771	T	C	Non-synonymous	1	60	LOC107325870	c.3850A>G	p.I1284V	22	0	22	0	-	0
L	W	NC_029546	98170	C	G	Non-synonymous	1	60	WIZ	c.216G>C	p.K72N	29	0	-	29	0	0
L	Z	NC_029547	606006	TG	CA	Non-synonymous	0.9523	46.517	NEDD4L	c.549_550delinsCA	p.A184T	21	0	21	0	-	0
L	Z	NC_029547	698147	C	T	Non-synonymous	1	60	ALPK2	c.3479G>A	p.C1160Y	26	0	-	0	26	0	Deleterious
L	Z	NC_029547	699581	C	T	Non-synonymous	0.9166	41.953	ALPK2	c.2045G>A	p.C682Y	24	0	-	0	22	0	Deleterious
L	Z	NC_029547	1894061	C	A	Non-synonymous	0.9333	59.823	EPG5	c.73C>A	p.H25N	30	28	-	0	0	0	Deleterious
L	Z	NC_029547	6745813	A	T	Non-synonymous	1	60	NOL6	c.2960T>A	p.L987Q	24	-	0	0	24	0	Deleterious
L	Z	NC_029547	6756865	C	T	Non-synonymous	1	60	NOL6	c.1478G>A	p.S493N	31	0	-	0	31	0	Deleterious
L	Z	NC_029547	6992476	C	T	Non-synonymous	0.9523	60	KIF24	c.3602G>A	p.G1201D	21	0	-	0	20	0
L	Z	NC_029547	6992513	T	A	Non-synonymous	0.9545	60	KIF24	c.3565A>T	p.T1189S	22	21	0	0	-	0	Deleterious
L	Z	NC_029547	7005421	T	A	Non-synonymous	1	60	KIF24	c.893A>T	p.K298M	31	31	0	0	-	0
L	Z	NC_029547	7005433	A	T	Non-synonymous	1	60	KIF24	c.881T>A	p.L294Q	30	-	0	0	30	0
L	Z	NC_029547	7005437	GT	TG	Non-synonymous	1	60	KIF24	c.876_877delinsCA	p.H293N	27	0	0	-	27	0
L	Z	NC_029547	7071105	G	A	Non-synonymous	1	60	CZH9orf24	c.275C>T	p.T92I	25	25	0	-	0	0	Deleterious
L	Z	NC_029547	7309744	G	A	Non-synonymous	0.9523	60	ARID3C	c.571C>T	p.R191W	21	20	0	-	0	0	Deleterious
L	Z	NC_029547	7553914	T	C	Non-synonymous	0.9166	41.953	CNTFR	c.116T>C	p.L39P	24	0	22	0	-	0	Deleterious
L	Z	NC_029547	7843803	A	G	Non-synonymous	0.9285	53.862	FANCG	c.383T>C	p.V128A	28	-	0	26	0	0	Deleterious
L	Z	NC_029547	7855884	C	T	Non-synonymous	1	60	PIGO	c.1028G>A	p.S343N	26	0	-	0	26	0
L	Z	NC_029547	8231957	G	A	Non-synonymous	0.9333	59.823	RUSC2	c.2867G>A	p.R956K	30	28	0	-	0	0	Deleterious
L	Z	NC_029547	8447276	C	G	Non-synonymous	1	60	TLN1	c.5421C>G	p.D1807E	25	0	-	25	0	0	Deleterious
L	Z	NC_029547	9352167	A	T	Non-synonymous	1	60	ADAMTS12	c.2267T>A	p.F756Y	27	-	0	0	27	0
L	Z	NC_029547	12055764	C	T	Non-synonymous	0.9459	60	WDR41	c.611G>A	p.S204N	37	0	-	0	35	0
L	Z	NC_029547	13631363	C	T	Non-synonymous	0.9166	41.953	LOC107305886	c.941C>T	p.A314V	24	0	-	0	22	0	Deleterious
L	Z	NC_029547	13747398	G	A	Non-synonymous	0.9523	60	MAST4	c.5840C>T	p.A1947V	21	20	0	-	0	0	Deleterious
L	Z	NC_029547	15425995	C	T	Non-synonymous	1	60	CZH5orf34	c.646G>A	p.G216R	42	0	-	0	42	0	Deleterious
L	Z	NC_029547	15426340	C	T	Non-synonymous	0.98	60	CZH5orf34	c.301G>A	p.A101T	50	0	-	0	49	0	Deleterious
L	Z	NC_029547	21833444	T	C	Non-synonymous	0.9642	60	ANKDD1B	c.95A>G	p.H32R	28	0	27	0	-	0
L	Z	NC_029547	24803955	G	A	Non-synonymous	0.9565	60	JAK2	c.139G>A	p.D47N	23	22	0	-	0	0	Deleterious
L	Z	NC_029547	25426670	AG	CA	Non-synonymous	1	60	LOC107306117	c.8_9delinsCA	p.K3T	23	-	23	0	0	0
L	Z	NC_029547	27837527	A	G	Non-synonymous	0.9599	60	MPDZ	c.3836T>C	p.L1279S	25	-	0	24	0	0
L	Z	NC_029547	32217771	T	C	Non-synonymous	1	60	TMC1	c.2678T>C	p.L893P	23	0	23	0	-	0
L	Z	NC_029547	37533558	A	C	Non-synonymous	1	60	DAPK1	c.737A>C	p.D246A	32	-	32	0	0	0	Deleterious
L	Z	NC_029547	44276471	G	T	Non-synonymous	1	60	NUDT12	c.298G>T	p.A100S	30	0	0	-	30	0
L	Z	NC_029547	44293804	G	A	Non-synonymous	1	60	PDZPH1P	c.136G>A	p.A46T	42	42	0	-	0	0
L	Z	NC_029547	44294167	G	A	Non-synonymous	1	60	PDZPH1P	c.499G>A	p.V167M	34	34	0	-	0	0
L	Z	NC_029547	44294472	G	T	Non-synonymous	1	60	PDZPH1P	c.804G>T	p.Q268H	32	0	0	-	32	0
L	Z	NC_029547	44366307	T	C	Non-synonymous	1	60	CZH5orf30	c.403A>G	p.N135D	22	0	22	0	-	0	Deleterious
L	Z	NC_029547	44366314	T	G	Non-synonymous	1	60	CZH5orf30	c.396A>C	p.R132S	21	0	0	21	-	0	Deleterious
L	Z	NC_029547	48566264	G	A	Non-synonymous	1	60	PSD3	c.815C>T	p.T272M	34	34	0	-	0	0	Deleterious
L	Z	NC_029547	48628245	C	T	Non-synonymous	1	60	ABCA1	c.5068G>A	p.V1690I	24	0	-	0	24	0
L	Z	NC_029547	51199911	C	T	Non-synonymous	1	60	FAM81B	c.322G>A	p.V108M	23	0	-	0	23	0
L	Z	NC_029547	57908178	G	A	Non-synonymous	0.92	47.389	ALDOB	c.653G>A	p.S218N	25	23	0	-	0	0	Deleterious
L	Z	NC_029547	62402751	T	C	Non-synonymous	0.9333	59.823	IKBKAP	c.1697T>C	p.M566T	30	0	28	0	-	0	Deleterious
L	Z	NC_029547	7044610	A	C	Non-synonymous	0.9499	57.066	LOC107305735	c.1048A>C	p.T350P	20	-	19	0	0	0
