# Supplementary material for: Identification of SNPs Associated with Stress Response Traits within High Stress and Low Stress Lines of Japanese Quail
Source: Genes (Basel). 2021 Mar 12;12(3):405. doi: 10.3390/genes12030405 (PMC8000459; doi:10.3390/genes12030405)
Supplement: Supplementary file 1 [file genes-12-00405-s001.zip › Supplementary Material 11_HS line Nervous system genes.xlsx]

## Sheet: Sheet0
Categories	Diseases or Functions Annotation	p-value	Molecules	# Molecules
Cell Morphology,Cellular Assembly and Organization,Cellular Development,Cellular Function and Maintenance,Cellular Growth and Proliferation,Embryonic Development,Nervous System Development and Function,Organismal Development,Tissue Development	Branching of neurites	0.000737	ADAMTS3,APBA1,ARHGAP32,CCL19,CLASP2,DAB2IP,DLG1,DSCAM,EPHB1,EPHB3,FGFR2,GNAO1,HMGB1,IL1RAP,MAP1B,MAPT,NEFL,NFKB1,NOS1,OPTN,PAK1,PTPRF,RIMS1,ROBO2,RYR2,SCN4B,SEPTIN11,SRGAP3,SSTR3,STAU2,SULF1,TRIM9,ULK1,VEZT	34
Cell Morphology,Cellular Assembly and Organization,Cellular Development,Cellular Function and Maintenance,Cellular Growth and Proliferation,Nervous System Development and Function,Organismal Development,Tissue Development	Neuritogenesis	0.00113	ACTB,ADAMTS3,APBA1,ARHGAP32,CACNA1H,CCL19,CD44,CHAT,CLASP2,DAB2IP,DLG1,DSCAM,EPB41L3,EPHA4,EPHB1,EPHB3,FARP2,FASN,FGFR2,FMN1,GNAO1,GRM4,HMGB1,IL1RAP,KDR,LAMB1,MAP1B,MAP2,MAPK8,MAPT,MICALL1,MICALL2,MSN,NEFL,NFKB1,NOS1,NRP1,OPTN,PAK1,PTPRF,PTPRK,PTPRZ1,RIMS1,ROBO2,RYR2,SCN4B,SEPTIN11,SLITRK6,SRGAP3,SSTR3,STAU2,SULF1,TIAM2,TRIM9,TRPC6,ULK1,VEZT	57
Cell Morphology,Cellular Assembly and Organization,Cellular Development,Cellular Function and Maintenance,Cellular Growth and Proliferation,Embryonic Development,Nervous System Development and Function,Organismal Development,Tissue Development	Dendritic growth/branching	0.00264	ADAMTS3,APBA1,ARHGAP32,CCL19,CLASP2,DAB2IP,DLG1,DSCAM,EPHB1,EPHB3,FGFR2,GNAO1,IL1RAP,MAPT,NEFL,NOS1,OPTN,PAK1,PTPRF,ROBO2,RYR2,SCN4B,SEPTIN11,SRGAP3,SSTR3,STAU2,VEZT	27
Cellular Development,Cellular Growth and Proliferation,Nervous System Development and Function,Tissue Development	Proliferation of neuronal cells	0.00314	ACAN,ACTB,APBA2,ARHGAP32,ASPM,CLASP2,CX3CL1,DAB2IP,DGKH,DSCAM,E2F1,ELMO2,EPHB3,FAIM,FARP2,FGFR2,GNAO1,GRK5,HMGB1,IQGAP1,KATNA1,LAMA2,MAP1B,MAP2,MAPK8,MAPT,NDE1,NFKB1,NOS1,NRP1,PAK1,PLAGL1,PTP4A2,PTPRF,PTPRZ1,RAG1,SCN4B,SGPP2,SLC39A12,SRGAP3,SSTR3,ULK1,VCAN,VIM	44
Cell Morphology,Cellular Assembly and Organization,Cellular Development,Cellular Function and Maintenance,Cellular Growth and Proliferation,Nervous System Development and Function,Organismal Development,Tissue Development	Polarization of hippocampal neurons	0.00358	MAP1B,MAP2,MAPT	3
Cellular Development,Cellular Growth and Proliferation,Nervous System Development and Function,Tissue Development	Growth of neurites	0.00389	ACAN,ACTB,APBA2,ARHGAP32,CLASP2,DAB2IP,DSCAM,E2F1,ELMO2,EPHB3,FAIM,FARP2,FGFR2,GNAO1,GRK5,HMGB1,IQGAP1,KATNA1,LAMA2,MAP1B,MAP2,MAPK8,MAPT,NFKB1,NOS1,NRP1,PAK1,PTP4A2,PTPRF,PTPRZ1,SCN4B,SGPP2,SLC39A12,SRGAP3,SSTR3,ULK1,VCAN,VIM	38
Cellular Development,Cellular Growth and Proliferation,Nervous System Development and Function,Tissue Development	Outgrowth of neurites	0.00415	APBA2,ARHGAP32,DAB2IP,DSCAM,E2F1,ELMO2,EPHB3,FAIM,FGFR2,GNAO1,GRK5,HMGB1,IQGAP1,KATNA1,LAMA2,MAP1B,MAP2,MAPK8,MAPT,NFKB1,NRP1,PAK1,PTPRF,PTPRZ1,SCN4B,SLC39A12,SRGAP3,SSTR3,ULK1,VCAN,VIM	31
Cellular Assembly and Organization,Cellular Movement,Nervous System Development and Function	Transport of synaptic vesicles	0.00423	ACTB,ACTG1,APBA1,APBA2,FGFR2,OTOF,PCLO,RIMS1,SPG11,UNC13C	10
Cellular Movement,Nervous System Development and Function	Migration of cerebellar granule cell	0.00483	ASTN1,CX3CL1,KATNA1,RGS3	4
Cellular Development,Cellular Growth and Proliferation,Nervous System Development and Function,Tissue Development	Development of neurons	0.00612	ACTB,ADAM19,ADAMTS3,APBA1,ARHGAP32,CACNA1H,CCL19,CD44,CHAT,CLASP2,CX3CL1,DAB2IP,DLG1,DSCAM,EPB41L3,EPHA4,EPHB1,EPHB3,FARP2,FASN,FGFR2,FMN1,GNAO1,GRM4,GSN,HCN1,HMGB1,IGSF21,IL1RAP,KDR,LAMB1,LRRTM4,MAP1B,MAP2,MAPK8,MAPT,MICALL1,MICALL2,MSN,NEFL,NFKB1,NOS1,NRP1,OPTN,PAK1,PLXND1,PTPRF,PTPRK,PTPRZ1,RIMS1,ROBO2,RYR2,SCN4B,SDCBP,SEPTIN11,SLITRK6,SRGAP3,SSTR3,STAU2,SULF1,TIAM2,TRIM9,TRPC6,ULK1,VEZT	65
Cellular Movement,Nervous System Development and Function	Migration of neurons	0.0083	ASPM,ASTN1,CDH23,CX3CL1,EPHA4,HMGB1,ITCH,KATNA1,LAMA2,MAP1B,MAP2,MAPK8,MAPT,NDE1,NOS1,NRP1,PCM1,PLAGL1,PRKCD,PTPRZ1,RGS3,SLC1A2,TIAM2	23
Nervous System Development and Function	Development of nerves	0.00884	ADAM19,CD44,EPHA4,EPHB1,FGFR2,HOXB3,NEFL,NRP1,SLITRK6	9
Cellular Assembly and Organization,Cellular Function and Maintenance,Cellular Movement,Nervous System Development and Function	Axonal transport	0.00889	DST,MAPK8,MAPT,RANBP9	4
Cellular Assembly and Organization,Cellular Function and Maintenance,Cellular Movement,Nervous System Development and Function	Fast axonal transport	0.0101	MAPK8,MAPT	2
Cell-To-Cell Signaling and Interaction,Nervous System Development and Function	Neurotransmission of axons	0.0101	MAPT,RIMS1	2
Nervous System Development and Function,Tissue Development	Myelination of axon bundle	0.0101	LAMA2,LAMA5	2
Cell Death and Survival,Cell Morphology,Nervous System Development and Function,Organ Morphology,Organismal Development	Loss of brain cells	0.0128	CASP9,CX3CL1,HSPA4,MAP1A,MAPT,NDE1,SLC1A2	7
Cellular Assembly and Organization,Cellular Function and Maintenance,Cellular Movement,Molecular Transport,Nervous System Development and Function	Exocytosis of synaptic vesicles	0.0133	APBA1,APBA2,OTOF,RIMS1,UNC13C	5
Nervous System Development and Function,Neurological Disease,Organ Morphology,Organismal Development,Organismal Injury and Abnormalities	Abnormal morphology of barrel cortex	0.0156	ASPM,EPHA4,RIMS1	3
Nervous System Development and Function	Morphogenesis of nerves	0.0156	EPHB1,FGFR2,HOXB3	3
Cell Morphology,Cellular Assembly and Organization,Cellular Development,Cellular Function and Maintenance,Cellular Growth and Proliferation,Embryonic Development,Nervous System Development and Function,Organismal Development,Tissue Development	Sprouting of mossy fibers	0.0163	MAPT,RIMS1	2
Cell-To-Cell Signaling and Interaction,Nervous System Development and Function	Long-term potentiation of cerebellar cortex cells	0.0163	CHRM3,RIMS1	2
Cell Death and Survival,Cell Morphology,Nervous System Development and Function,Neurological Disease,Organ Morphology,Organismal Development,Organismal Injury and Abnormalities,Tissue Morphology	Loss of granule cells	0.0163	CX3CL1,MAPT	2
Nervous System Development and Function,Tissue Development	Development of fiber tract	0.0163	MAP1B,MAP2	2
Cell Morphology,Cellular Assembly and Organization,Cellular Development,Cellular Function and Maintenance,Cellular Growth and Proliferation,Nervous System Development and Function,Neurological Disease,Organismal Development,Tissue Development,Tissue Morphology	Abnormal pruning of axons	0.0163	EPHB1,EPHB3	2
Cell Morphology,Cellular Assembly and Organization,Nervous System Development and Function,Tissue Morphology	Size of axon terminals	0.0163	CHAT,GNAO1	2
Cell Morphology,Cellular Assembly and Organization,Nervous System Development and Function,Tissue Morphology	Size of nerve ending	0.0171	CHAT,CLASP2,GNAO1,MAPT	4
Cellular Development,Nervous System Development and Function,Tissue Development	Differentiation of neurons	0.0181	ADRA2C,AMH,ARHGAP32,ASPM,BCHE,CASZ1,CDH23,CDK5RAP2,CHAT,DGKH,DNMT3B,DOK5,FGFR2,GLI1,GSN,IL1RAP,MAP1B,MAPK8,MAPT,NBN,NDE1,NIF3L1,NOS1,PBX1,PLAGL1,SH3GL3,SLC1A2,SPAG9,TRIM9,TRPC6,TTC3,ULK1,ZNF536	33
Cell Morphology,Nervous System Development and Function,Tissue Morphology	Morphology of neurons	0.0193	APBA1,ARSG,ASTN1,CADPS,CASP9,CDH23,CHAT,CLASP2,CNGA3,CX3CL1,DSCAM,E2F1,EPB41L3,EPHB1,EPHB3,FARP2,GNAO1,HNRNPA2B1,HSPA4,IQGAP1,KATNA1,MAP1A,MAP1B,MAP2,MAP3K1,MAPT,MSN,NDE1,NEFL,NFKB1,NOS1,OTOF,PAK1,PLAGL1,RICTOR,RIMS1,ROBO2,SEPTIN11,SLC1A2,SLC39A12,SLC6A15,SLITRK6,SRGAP3,SYNCRIP,VAC14,VCAN,VEZT,VIM	48
Cellular Movement,Nervous System Development and Function	Migration of neuroglia	0.0209	CX3CL1,EPHA4,HMGB1,KDR,LAMA2,MAPK8,VIM	7
Nervous System Development and Function	Fasciculation of neurons	0.0232	DSCAM,EPHA4,EPHB3,NRP1,PTPRZ1	5
Nervous System Development and Function,Tissue Morphology	Density of neurons	0.0232	ARHGAP32,DAB2IP,DSCAM,EPHB1,EPHB3,GNAO1,IL1RAP,LRRTM4,MAPT,PAK1,PTPRF,RYR2,SCN4B,SEPTIN11	14
Cell Death and Survival,Cell Morphology,Nervous System Development and Function,Neurological Disease,Organ Morphology,Organismal Development,Tissue Morphology	Loss of hippocampal neurons	0.0238	HSPA4,SLC1A2	2
Nervous System Development and Function,Organ Morphology,Tissue Morphology	Quantity of cortical neurons	0.0238	PPP4R3A,PPP4R3B	2
Cellular Movement,Nervous System Development and Function	Cell overmigration of neurons	0.0238	ITCH,NDE1	2
Cell Morphology,Cellular Assembly and Organization,Cellular Development,Cellular Function and Maintenance,Cellular Growth and Proliferation,Embryonic Development,Nervous System Development and Function,Organismal Development,Tissue Development,Tissue Morphology	Density of dendritic spines	0.0249	ARHGAP32,DSCAM,GNAO1,IL1RAP,MAPT,PAK1,PTPRF,RYR2,SCN4B,SEPTIN11	10
Cell Morphology,Nervous System Development and Function,Organ Morphology,Organismal Development,Tissue Morphology	Morphology of hippocampal neurons	0.0278	HSPA4,SLC1A2,SYNCRIP	3
Nervous System Development and Function,Tissue Morphology	Quantity of inhibitory interneurons	0.0324	PPP4R3A,PPP4R3B	2
Nervous System Development and Function,Organ Morphology,Tissue Morphology	Quantity of neocortical neurons	0.0324	PPP4R3A,PPP4R3B	2
Cellular Assembly and Organization,Cellular Development,Cellular Growth and Proliferation,Embryonic Development,Nervous System Development and Function,Organ Development,Organismal Development,Tissue Development	Formation of olfactory glomeruli	0.0324	HCN1,ROBO2	2
Cellular Assembly and Organization,Nervous System Development and Function	Accumulation of neurofilaments	0.0324	MAPT,NEFL	2
Cell-To-Cell Signaling and Interaction,Cellular Assembly and Organization,Nervous System Development and Function,Tissue Morphology	Quantity of synapse	0.034	CHAT,CLASP2,EPHB1,EPHB3,MAPT,NOS1,PTPRF	7
Cell Morphology,Cellular Assembly and Organization,Nervous System Development and Function	Elongation of neurites	0.0386	ADAMTS3,GLI1,MAP1B,MAP2,MAPK8,MAPT,ULK1	7
Nervous System Development and Function,Organ Morphology,Organismal Development	Morphology of cerebral cortex	0.0401	ASPM,CASP9,DFFA,DNAAF2,DSCAM,EPHA4,ESCO2,HSPA4,KIF14,LAMA2,LRRTM4,MAP1B,MAP2,MAPT,NDE1,RIMS1,SLC1A2,SYNCRIP,VIM	19
Cell Morphology,Nervous System Development and Function	Morphology of central nervous system cells	0.0414	ARSG,ASTN1,CASP9,CX3CL1,HSPA4,MAP1A,MAP1B,MAP2,MAPT,NDE1,RICTOR,SLC1A2,SYNCRIP,VIM	14
Cell-To-Cell Signaling and Interaction,Nervous System Development and Function	Binding of Schwann cells	0.0421	CD44,LAMA2	2
Cell-To-Cell Signaling and Interaction,Cellular Function and Maintenance,Nervous System Development and Function	Elimination of synapse	0.0421	NEFL,NOS1	2
Nervous System Development and Function	Morphogenesis of cranial nerve	0.0421	EPHB1,HOXB3	2
Embryonic Development,Nervous System Development and Function,Organ Development,Organismal Development,Tissue Development	Development of putamen	0.0422	FOXP2	1
Cell Morphology,Cellular Assembly and Organization,Cellular Development,Cellular Function and Maintenance,Cellular Growth and Proliferation,Embryonic Development,Nervous System Development and Function,Organismal Development,Tissue Development	Delay in initiation of outgrowth of dendrites	0.0422	DAB2IP	1
Cell Morphology,Cellular Assembly and Organization,Cellular Development,Cellular Function and Maintenance,Cellular Growth and Proliferation,Nervous System Development and Function,Organismal Development,Tissue Development	Onset of myelination of axons	0.0422	FASN	1
Nervous System Development and Function,Tissue Morphology	Density of parallel fiber	0.0422	DAB2IP	1
Nervous System Development and Function	Density of sciatic nerve	0.0422	PTPRF	1
Cellular Development,Nervous System Development and Function	Differentiation of reactive astrocytes	0.0422	VCAN	1
Nervous System Development and Function,Neurological Disease,Organ Morphology,Organismal Development,Organismal Injury and Abnormalities	Abnormal morphology of primary somatosensory cortex	0.0422	EPHA4	1
Cellular Development,Cellular Growth and Proliferation,Nervous System Development and Function,Tissue Development	Delay in initiation of development of oligodendrocytes	0.0422	LAMA2	1
Cell Morphology,Cellular Assembly and Organization,Cellular Development,Cellular Growth and Proliferation,Nervous System Development and Function,Organismal Development,Tissue Development	Morphogenesis of growth cone	0.0422	MAP1B	1
Cell Morphology,Cellular Assembly and Organization,Cellular Development,Cellular Function and Maintenance,Cellular Growth and Proliferation,Nervous System Development and Function,Organismal Development,Tissue Development	Initiation of formation of dendrites	0.0422	PAK1	1
Cell-To-Cell Signaling and Interaction,Nervous System Development and Function	Firing of striatal neurons	0.0422	MAPT	1
Cell Morphology,Cellular Assembly and Organization,Nervous System Development and Function	Coalignment of neurofilaments	0.0422	DST	1
Cellular Function and Maintenance,Cellular Movement,Embryonic Development,Nervous System Development and Function	Localization of neuroblasts	0.0422	EPHA4	1
Nervous System Development and Function	Development of peroneal nerve	0.0422	EPHA4	1
Cell Death and Survival,Cell Morphology,Cellular Compromise,Nervous System Development and Function	Vacuolation of cortical neurons	0.0422	VAC14	1
Nervous System Development and Function,Neurological Disease,Organ Morphology,Organismal Development,Organismal Injury and Abnormalities	Abnormal morphology of lateral column	0.0422	ROBO2	1
Nervous System Development and Function	Lamination of central nervous system	0.0422	NDE1	1
Cell-To-Cell Signaling and Interaction,Cellular Assembly and Organization,Cellular Movement,Nervous System Development and Function	Chemorepulsion of sensory axons	0.0422	NRP1	1
Nervous System Development and Function	Formation of pyramidal tract	0.0422	EPHA4	1
Cellular Assembly and Organization,Cellular Development,Cellular Growth and Proliferation,Embryonic Development,Nervous System Development and Function,Organ Development,Organismal Development,Tissue Development	Delay in initiation of formation of olfactory glomeruli	0.0422	HCN1	1
Cell-To-Cell Signaling and Interaction,Cellular Function and Maintenance,Nervous System Development and Function	Paired-pulse facilitation of parallel fiber-Purkinje cell synapses	0.0422	UNC13C	1
Nervous System Development and Function	Function of sensory nerve	0.0422	GLA	1
Embryonic Development,Nervous System Development and Function,Organ Development,Organismal Development,Tissue Development	Development of lateral olfactory tract	0.0422	ROBO2	1
Cellular Development,Nervous System Development and Function,Tissue Development	Postsynaptic differentiation of cortical neurons	0.0422	IL1RAP	1
Nervous System Development and Function,Neurological Disease	Lack of glossopharyngeal nerve	0.0422	TCOF1	1
Nervous System Development and Function	Development of motor nerve	0.0422	NEFL	1
Nervous System Development and Function	Steady-state input resistance of pyramidal neurons	0.0422	HCN1	1
Cell-To-Cell Signaling and Interaction,Nervous System Development and Function	Calcium response of Grueneberg ganglion neurons	0.0422	CNGA3	1
Nervous System Development and Function	Mechanical nociception	0.0422	CX3CL1	1
Cell-To-Cell Signaling and Interaction,Nervous System Development and Function	Long term synaptic depression of Schaffer collateral neurons	0.0422	REL	1
Cellular Assembly and Organization,Cellular Movement,Nervous System Development and Function	Translocation of neurofilaments	0.0422	MAPT	1
Nervous System Development and Function,Tissue Morphology	Density of climbing fiber	0.0422	DAB2IP	1
Endocrine System Development and Function,Nervous System Development and Function,Organ Morphology,Tissue Morphology	Quantity of thyrotropes	0.0422	NOTCH2	1
Cell Morphology,Nervous System Development and Function,Tissue Morphology	Volume of dendrites	0.0422	RICTOR	1
Cell Death and Survival,Cell Morphology,Nervous System Development and Function,Neurological Disease,Tissue Morphology	Loss of spiral ganglion cells	0.0422	NFKB1	1
Embryonic Development,Nervous System Development and Function,Organ Development,Organismal Development,Tissue Development	Development of caudate nucleus	0.0422	FOXP2	1
Cell Morphology,Cellular Assembly and Organization,Cellular Development,Cellular Function and Maintenance,Cellular Growth and Proliferation,Embryonic Development,Nervous System Development and Function,Organismal Development,Tissue Development	Bifurcation of dendrites	0.0422	NOS1	1
Cell Morphology,Nervous System Development and Function,Organ Morphology,Organismal Development	Morphology of brain cells	0.0434	ARSG,ASTN1,CASP9,CX3CL1,HSPA4,MAP1A,MAP1B,MAP2,MAPT,NDE1,RICTOR,SLC1A2,SYNCRIP	13
Cell Morphology,Cellular Function and Maintenance,Nervous System Development and Function,Tissue Morphology	Length of neurons	0.0485	CLASP2,FARP2,KATNA1,MAP2,MAPT,MSN,PAK1,RICTOR,SEPTIN11,SLC39A12	10
Cell Morphology,Cellular Assembly and Organization,Cellular Development,Cellular Function and Maintenance,Cellular Growth and Proliferation,Embryonic Development,Nervous System Development and Function,Organismal Development,Tissue Development,Tissue Morphology	Morphology of dendritic spines	0.0496	APBA1,DSCAM,EPHB1,EPHB3,MAPT,PAK1,SEPTIN11,SRGAP3,VEZT	9
