# Supplementary material for: Identification of SNPs Associated with Stress Response Traits within High Stress and Low Stress Lines of Japanese Quail
Source: Genes (Basel). 2021 Mar 12;12(3):405. doi: 10.3390/genes12030405 (PMC8000459; doi:10.3390/genes12030405)
Supplement: Supplementary file 1 [file genes-12-00405-s001.zip › Supplementary Material 12_LS line Nervous system genes.xlsx]

## Sheet: Sheet1
Categories	Diseases or Functions Annotation	p-value	Molecules	# Molecules
Nervous System Development and Function,Tissue Development	Accumulation of neuroglia	0.0324	HS6ST1,NLRP3	2
Nervous System Development and Function,Tissue Development	Development of Remak bundles	0.0475	MAL	1
Nervous System Development and Function,Organ Morphology,Organismal Development	Morphology of infrapyramidal bundle	0.024	BACE1	1
Nervous System Development and Function,Neurological Disease,Organ Morphology,Organismal Development,Organismal Injury and Abnormalities	Abnormal morphology of striatum	0.0214	ITPR1,LLGL1,RXRG	3
Nervous System Development and Function,Neurological Disease,Organ Morphology,Organismal Development,Organismal Injury and Abnormalities	Abnormal morphology of stratum radiatum	0.024	CLSTN3	1
Nervous System Development and Function,Neurological Disease,Organ Morphology,Organismal Development,Organismal Injury and Abnormalities	Abnormal morphology of telencephalon	0.0283	CDON,HIVEP2,ITPR1,LLGL1,NCOR2,NDST1,PTPRS,RXRG,TRIO	9
Nervous System Development and Function,Neurological Disease	Abnormal morphology of facial nucleus	0.0274	CASP2,CNTFR	2
Nervous System Development and Function,Neurological Disease	Abnormal morphology of motor nucleus of trigeminal nerve	0.0475	CNTFR	1
Nervous System Development and Function	Development of central nervous system	0.0027	AGO2,ARID1A,BCAN,BPTF,BRCA2,CASP2,CDON,COL4A1,DAAM2,DRD3,ELP1,EPHA5,FTO,GHRHR,IRS2,ITPR1,LLGL1,MAL,MET,MYO5A,MYT1L,NCMAP,NCOR2,NDST1,PTPRS,RAD9B,RBPJ,REST,RUNX1,SLIT3,SOX13,TACC2,TG,TP53BP2,TRAPPC9,TRIO	36
Nervous System Development and Function	Myelination of nerves	0.00484	BACE1,MAL,MYO5A,SCAP	4
Nervous System Development and Function	Myelination of sciatic nerve	0.00505	BACE1,MAL,SCAP	3
Nervous System Development and Function	Formation of facial nucleus	0.024	TRIO	1
Nervous System Development and Function	Development of phrenic nerve	0.0475	MET	1
Nervous System Development and Function	Morphology of nervous system	0.0492	AHR,AKAP5,BACE1,BCAS1,BRCA2,CADPS2,CASP2,CD9,CDON,CLSTN3,CLTC,CNTFR,CTSD,DLG3,DPYSL2,DPYSL4,FTO,GCM2,GPR37,GPR85,GRIA1,HIVEP2,ITPR1,LLGL1,MAL,MET,MYB,MYO5A,NCOR2,NDST1,OPRL1,PHB2,PLXNA2,PPP1R9A,PTPRS,REST,RUNX1,RXRG,TMEM59,TRIO,UTRN	41
Embryonic Development,Nervous System Development and Function,Organ Development,Organismal Development,Tissue Development	Formation of brain	0.00695	AGO2,ARID1A,BCAN,BPTF,BRCA2,CASP2,CDON,COL4A1,ELP1,EPHA5,FTO,GHRHR,IRS2,ITPR1,LLGL1,MET,MYO5A,MYT1L,NCOR2,NDST1,PTPRS,RAD9B,REST,SLIT3,TACC2,TG,TRAPPC9,TRIO	28
Embryonic Development,Nervous System Development and Function,Organ Development,Organismal Development,Tissue Development	Formation of forebrain	0.0451	AGO2,ARID1A,ELP1,FTO,ITPR1,MYO5A,NCOR2,NDST1,PTPRS,RAD9B,TG,TRIO	12
Cellular Function and Maintenance,Nervous System Development and Function,Tissue Development	Function of neurons	0.00161	GPR37,HCN2,ITPR1,MAVS,PLXNA2,PPP1R9A,PTPRS,TMEM59,TUB	9
Cellular Development,Nervous System Development and Function,Tissue Development	Maturation of neurons	0.00837	BCAN,GRIP2,ITGB3,MET,MYT1L,PPP1R9A,RAB3A	7
Cellular Development,Nervous System Development and Function,Tissue Development	Delay in initiation of maturation of dendritic spines	0.024	PPP1R9A	1
Cellular Development,Nervous System Development and Function,Tissue Development	Differentiation of branchial motor neurons	0.024	RUNX1	1
Cellular Development,Cellular Growth and Proliferation,Nervous System Development and Function,Tissue Development	Development of neurons	0.0136	AHR,AKAP5,BACE1,BCAN,BCL11B,CADPS2,CLSTN3,CUL4B,DLG3,DPYSL2,DPYSL4,ELP1,EPHA3,FTO,GRIA1,HIVEP2,HS6ST1,HSP90AB1,ITGB3,ITPR1,JAK2,LAMA1,LLGL1,MET,MYO5A,MYT1L,NCDN,NCMAP,NTNG2,PPP1R9A,PTPRM,RAB3A,RBPJ,RUNX1,SCAP,SLIT3,SP4,TMEM59,TRIO	39
Cellular Development,Cellular Growth and Proliferation,Nervous System Development and Function,Tissue Development	Gliogenesis of radial glial cells	0.024	RBPJ	1
Cellular Development,Cellular Growth and Proliferation,Nervous System Development and Function,Tissue Development	Development of corticospinal neurons	0.024	BCL11B	1
Cellular Development,Cellular Growth and Proliferation,Nervous System Development and Function,Tissue Development	Gliogenesis of astrocyte precursor cells	0.024	RBPJ	1
Cellular Assembly and Organization,Nervous System Development and Function,Tissue Morphology	Quantity of postsynaptic membrane	0.024	UTRN	1
Cellular Assembly and Organization,Nervous System Development and Function	Folding of postsynaptic membrane	0.024	UTRN	1
Cellular Assembly and Organization,Nervous System Development and Function	Remodeling of dendrites	0.0475	SP4	1
Cellular Assembly and Organization,Cellular Function and Maintenance,Nervous System Development and Function,Tissue Morphology	Quantity of dendrites	0.0192	AHR,DPYSL4,SP4	3
Cellular Assembly and Organization,Cellular Function and Maintenance,Nervous System Development and Function,Tissue Morphology	Quantity of apical processes	0.024	DPYSL4	1
Cell-To-Cell Signaling and Interaction,Nervous System Development and Function	Long-term potentiation of mossy fibers	0.0185	BACE1,GRIA1	2
Cell-To-Cell Signaling and Interaction,Nervous System Development and Function	Synaptic transmission of hippocampal neurons	0.0238	GRIA1,PPP1R9A,PTPRS	3
Cell-To-Cell Signaling and Interaction,Nervous System Development and Function	Long term synaptic depression of mossy fibers	0.024	BACE1	1
Cell-To-Cell Signaling and Interaction,Nervous System Development and Function	Synaptic transmission of inhibitory synapse	0.024	CLSTN3	1
Cell-To-Cell Signaling and Interaction,Nervous System Development and Function	Coupling of motor neurons	0.024	GJA5	1
Cell-To-Cell Signaling and Interaction,Nervous System Development and Function	Synaptic transmission of excitatory synapses	0.024	CLSTN3	1
Cell-To-Cell Signaling and Interaction,Nervous System Development and Function	Long term synaptic depression of synapse	0.0279	AKAP5,BACE1,FMN2,GRIA1,MYO5A	5
Cell-To-Cell Signaling and Interaction,Nervous System Development and Function	Long term synaptic depression of Purkinje cells	0.0324	GRIA1,ITPR1	2
Cell-To-Cell Signaling and Interaction,Nervous System Development and Function	Long term synaptic depression of neurons	0.0378	AKAP5,BACE1,FMN2,GRIA1,ITPR1,MYO5A	6
Cell-To-Cell Signaling and Interaction,Nervous System Development and Function	Activation of motor neurons	0.0475	GJA5	1
Cell-To-Cell Signaling and Interaction,Nervous System Development and Function	Synaptic depression of superior cervical ganglion neurons	0.0475	CLTC	1
Cell-To-Cell Signaling and Interaction,Nervous System Development and Function	Activation of parasympathetic nerve	0.0475	REST	1
Cell-To-Cell Signaling and Interaction,Embryonic Development,Nervous System Development and Function	Synaptic transmission of pre-Botzinger complex	0.0475	MET	1
Cell-To-Cell Signaling and Interaction,Cellular Assembly and Organization,Nervous System Development and Function	Induction of axons	0.0475	DPYSL2	1
Cell-To-Cell Signaling and Interaction,Cellular Assembly and Organization,Cellular Development,Cellular Function and Maintenance,Cellular Growth and Proliferation,Nervous System Development and Function,Tissue Development	Formation of inhibitory synapse	0.00549	EPHA3,GRIA1	2
Cell-To-Cell Signaling and Interaction,Cellular Assembly and Organization,Cellular Development,Cellular Function and Maintenance,Cellular Growth and Proliferation,Nervous System Development and Function,Tissue Development	Differentiation of inhibitory synapse	0.024	CLSTN3	1
Cell-To-Cell Signaling and Interaction,Cellular Assembly and Organization,Cellular Development,Cellular Function and Maintenance,Cellular Growth and Proliferation,Nervous System Development and Function,Tissue Development	Differentiation of excitatory synapses	0.024	CLSTN3	1
Cell-To-Cell Signaling and Interaction,Cellular Assembly and Organization,Cellular Development,Cellular Function and Maintenance,Cellular Growth and Proliferation,Nervous System Development and Function,Tissue Development	Maturation of glutaminergic synapse	0.024	MET	1
Cell-To-Cell Signaling and Interaction,Cellular Assembly and Organization,Cellular Development,Cellular Function and Maintenance,Cellular Growth and Proliferation,Nervous System Development and Function,Tissue Development	Maturation of synapse	0.0408	BCAN,ITGB3,MET	3
Cell-To-Cell Signaling and Interaction,Cellular Assembly and Organization,Cellular Compromise,Nervous System Development and Function	Retraction of parallel fiber-Purkinje cell synapses	0.024	GRIA1	1
Cell Morphology,Nervous System Development and Function,Tissue Morphology	Area of neurons	0.0433	AKAP5,MYO5A	2
Cell Morphology,Nervous System Development and Function,Tissue Morphology	Morphology of paranodes	0.0475	MAL	1
Cell Morphology,Nervous System Development and Function	Cell flattening of neurons	0.024	CD9	1
Cell Morphology,Nervous System Development and Function	Cell flattening of neuroglia	0.024	CD9	1
Cell Morphology,Cellular Compromise,Nervous System Development and Function	Shrinkage of spiny neurons	0.024	ITPR1	1
Cell Morphology,Cellular Assembly and Organization,Nervous System Development and Function,Tissue Morphology	Area of presynaptic terminals	0.0475	MYO5A	1
Cell Morphology,Cellular Assembly and Organization,Cellular Development,Cellular Function and Maintenance,Cellular Growth and Proliferation,Embryonic Development,Nervous System Development and Function,Organismal Development,Tissue Development,Tissue Morphology	Area of dendritic spines	0.0475	AKAP5	1
Cell Death and Survival,Cell Morphology,Nervous System Development and Function,Neurological Disease,Tissue Morphology	Delay in loss of neurons	0.0475	PHB2	1
Behavior,Nervous System Development and Function	Semantic memory	0.024	BACE1	1
