# Supplementary material for: Identification of SNPs Associated with Stress Response Traits within High Stress and Low Stress Lines of Japanese Quail
Source: Genes (Basel). 2021 Mar 12;12(3):405. doi: 10.3390/genes12030405 (PMC8000459; doi:10.3390/genes12030405)
Supplement: Supplementary file 1 [file genes-12-00405-s001.zip › Supplementary Material 3_HS Line Canonical Pathway Genes.xlsx]

## Sheet: Sheet1
Genes Affected by SNPs in Canonical Pathways
GP6 Signaling
COL17A1
COL4A6
COL5A1
COL6A3
LAMA2
LAMA5
LAMB1
LAMC3
PIK3CD
PIK3R3
PIK3R6
PRKCD
Signaling by Rho Family GTPases
ACTB
ACTG1
ARHGEF12
CDH4
CDH12
CDH23
GNAO1
IQGAP1
MAPK8
MSN
NCF1
NFKB1
PAK1
PI4KA
PIK3CD
PIK3R3
PIK3R6
SEPTIN8
SEPTIN11
VIM
WIPF1
Rac Signaling
CD44
IQGAP1
IQGAP2
MAP3K1
MAPK8
NCF1
NFKB1
PAK1
PI4KA
PIK3CD
PIK3R3
PIK3R6
Amyotrophic Lateral Sclerosis Signaling
CACNA1E
CAPN6
CASP9
NEFL
NOS1
PAK1
PIK3CD
POK3R3
PIK3R6
SLC1A2
Synaptogenesis Signaling Pathway
CDH4
CDH12
CDH23
CLASP2
COMP
EPHA4
EPHA6
EPHB1
EPHB3
EPHB6
GRM4
MAP1B
MAPT
NLGN4X
PAK1
PIK3CD
PIK3R3
PIK3R6
PRKCD
RAPGEF1
RASGRP1
SYT6
