# Supplementary material for: Identification of SNPs Associated with Stress Response Traits within High Stress and Low Stress Lines of Japanese Quail
Source: Genes (Basel). 2021 Mar 12;12(3):405. doi: 10.3390/genes12030405 (PMC8000459; doi:10.3390/genes12030405)
Supplement: Supplementary file 1 [file genes-12-00405-s001.zip › Supplementary Material 4_LS Line Canonical Pathway Genes.xlsx]

## Sheet: Sheet1
Genes Affected by SNPs in Canonical Pathways
GP6 Signaling
COL20A1
COL4A1
ITGβ3
ITPR1
LAMA1
LAMA3
PIK3R5
PRKD1
TLN1
Activation of IRF by Cytosolic Pattern Recognition Receptors
ADAR
ELP1
IFIH1
MAVS
NFKBID
Th17 Activation Pathway
AHR
HSP90AB1
JAK2
NFATC2
RUNX1
Role of BRCA1 in DNA Damage Response
ARID1A
ATRIP
BLM
BRCA2
E2F2
FANCF
IL-15 Production
EPHA3
EPHA5
FLT1
JAK2
LTK
MET
PEAK1
